# Supplementary material for: Defining proteoform-specific interactions for drug targeting in a native cell signalling environment
Source: Nat Chem. 2025 Jan 13;17(2):204–14. doi: 10.1038/s41557-024-01711-w (PMC11794133; doi:10.1038/s41557-024-01711-w)
Supplement: Supplementary file 3 — Statistical source data for Fig. 4c,e. [file 41557_2024_1711_MOESM3_ESM.xlsx]

## Sheet: Figure4c
	Number bound		Number bound
Drug (uM)	vardenafil frac bound	std dev	sildenafil frac bound	std dev
0	0	0	0	0
1	0.00967	0.29682	-0.12739	0.0257
2.5	0.28958	0.25183	-0.04509	0.03184
5	0.52993	0.45125	0.02206	0.03638
10	1.306	0.58426	0.13399	0.2182
20	1.55933	0.04195	0.43371	0.28537
50	2.78336	0.47955	2.29027	1.09304

## Sheet: Fig4e
vardenafil	sildenafil	vardenafil	sildenafil	vardenafil	sildenafil	vardenafil	sildenafil
Ga (unmod)	Ga (unmod)	Ga myristoyl	Ga myristoyl	Gby (unmod)	Gby (unmod)	Gby farnesyl	Gby farnesyl
0	0	30.3176	11.6908	18.9424	7.67962	47.6978	29.4751
0	0	25.47	11.8883	17.2324	10.7371	49.5444	24.745
0	0	17.3195	14.8725	13.348	8.3552	38.1357	35.1724
0	0	12.2597	12.898	7.75684	7.58349	15.2742	31.6921
0	0	26.1176	14.9827	16.4354	8.56004	58.7161	26.8117
0	0	27.1389	9.32408	14.839	5.90442	38.9181	24.492
0	0	10.4096	6.13117	8.28574	5.06281	13.92	10.5279
0	0	10.8013	6.62813	9.10031	5.50472	16.4739	11.7147
0	0	7.17018	6.48527	5.1733	4.94167	5.43763	10.6036
0	0	6.73549	4.70285	1.23688	3.64773	48.1686	5.8506
0	0	11.2167	3.53974	7.93119	3.28568	26.392	7.93394
0	0	25.5594	4.36557	19.5293	3.10699	38.8384	15.6963
