# Supplementary material for: Defining proteoform-specific interactions for drug targeting in a native cell signalling environment
Source: Nat Chem. 2025 Jan 13;17(2):204–14. doi: 10.1038/s41557-024-01711-w (PMC11794133; doi:10.1038/s41557-024-01711-w)
Supplement: Supplementary file 4 — Statistical source data for Extended Data Fig. 1. [file 41557_2024_1711_MOESM4_ESM.txt]

CL_Rhomembs_trypsin1-10_20240806142654	CL_Rhomembs_trypsin2-10_20240805180525	CL_Rhomembs_trypsin3-10	N: Sum	N: Mean	N: Median	N: Tukey biweight	N: Standard deviation	N: Standard error	N: Coefficient of variation	N: Median absolute deviation (MAD)	N: Full width half maximum (FWHM)	N: Minimum	N: Maximum	N: Range	N: Valid values	N: Inter-quartile range	N: 1st quartile	N: 3rd quartile	N: Skewness	N: Kurtosis	T: Accession	T: Description
29.0037	28.4998	28.6485	86.152	28.7173	28.6485	28.6781	0.258938	0.149498	0.00901678	0.148678	NaN	28.4998	29.0037	0.503952	3	0.503952	28.4998	29.0037	1.11214	-Infinity	P04695	Guanine nucleotide-binding protein G(t) subunit alpha-1 OS=Bos taurus OX=9913 GN=GNAT1 PE=1 SV=3
28.2992	28.2938	28.3221	84.9151	28.305	28.2992	28.2976	0.015017	0.00867008	0.000530543	0.00536537	NaN	28.2938	28.3221	0.0282745	3	0.0282745	28.2938	28.3221	1.48664	NaN	P62871	Guanine nucleotide-binding protein G(I)/G(S)/G(T) subunit beta-1 OS=Bos taurus OX=9913 GN=GNB1 PE=1 SV=3
27.1714	26.7005	26.7772	80.6491	26.883	26.7772	26.7404	0.25265	0.145868	0.00939812	0.0766754	NaN	26.7005	27.1714	0.470873	3	0.470873	26.7005	27.1714	1.55431	NaN	P23439	Rod cGMP-specific 3',5'-cyclic phosphodiesterase subunit beta OS=Bos taurus OX=9913 GN=PDE6B PE=1 SV=1
25.5834	25.3175	25.4685	76.3694	25.4565	25.4685	25.4596	0.13336	0.0769956	0.00523875	0.114908	NaN	25.3175	25.5834	0.265905	3	0.265905	25.3175	25.5834	-0.402616	NaN	P11541	Rod cGMP-specific 3',5'-cyclic phosphodiesterase subunit alpha OS=Bos taurus OX=9913 GN=PDE6A PE=1 SV=3
27.2047	27.0443	27.0157	81.2648	27.0883	27.0443	27.0306	0.101872	0.058816	0.00376075	0.0286102	NaN	27.0157	27.2047	0.189005	3	0.189005	27.0157	27.2047	1.57963	NaN	P02698	Guanine nucleotide-binding protein G(T) subunit gamma-T1 OS=Bos taurus OX=9913 GN=GNGT1 PE=1 SV=2
26.8502	26.483	26.6454	79.9786	26.6595	26.6454	26.6561	0.184029	0.106249	0.00690293	0.162376	NaN	26.483	26.8502	0.367239	3	0.367239	26.483	26.8502	0.34425	NaN	Q28181	Cyclic nucleotide-gated cation channel beta-1 OS=Bos taurus OX=9913 GN=CNGB1 PE=1 SV=1
28.3359	28.0013	28.2824	84.6196	28.2065	28.2824	28.3081	0.17979	0.103802	0.00637405	0.0534916	NaN	28.0013	28.3359	0.334686	3	0.334686	28.0013	28.3359	-1.56116	NaN	Q3MHM5	Tubulin beta-4B chain OS=Bos taurus OX=9913 GN=TUBB4B PE=1 SV=1
28.9337	28.3084	28.5515	85.7935	28.5978	28.5515	28.5831	0.315259	0.182015	0.0110239	0.243111	NaN	28.3084	28.9337	0.625378	3	0.625378	28.3084	28.9337	0.647772	-Infinity	Q2HJ86	Tubulin alpha-1D chain OS=Bos taurus OX=9913 GN=TUBA1D PE=1 SV=1
25.1065	24.4598	24.6942	74.2605	24.7535	24.6942	24.7316	0.327412	0.189031	0.0132269	0.23447	NaN	24.4598	25.1065	0.646729	3	0.646729	24.4598	25.1065	0.787829	Infinity	P21457	Recoverin OS=Bos taurus OX=9913 GN=RCVRN PE=1 SV=3
27.3055	26.6736	26.6251	80.6043	26.8681	26.6736	26.6504	0.379591	0.219157	0.0141279	0.0484962	NaN	26.6251	27.3055	0.680376	3	0.680376	26.6251	27.3055	1.7003	Infinity	Q9XSJ4	Alpha-enolase OS=Bos taurus OX=9913 GN=ENO1 PE=1 SV=4
21.1296	22.1726	21.5872	64.8895	21.6298	21.5872	21.6193	0.522804	0.301841	0.0241705	0.457619	NaN	21.1296	22.1726	1.043	3	1.043	21.1296	22.1726	0.364145	Infinity	P16586	Cone cGMP-specific 3',5'-cyclic phosphodiesterase subunit alpha' OS=Bos taurus OX=9913 GN=PDE6C PE=1 SV=1
23.9957	23.9483	24.0955	72.0395	24.0132	23.9957	24.0049	0.0751265	0.0433743	0.00312855	0.0473385	NaN	23.9483	24.0955	0.147165	3	0.147165	23.9483	24.0955	0.991158	NaN	P28327	Rhodopsin kinase GRK1 OS=Bos taurus OX=9913 GN=GRK1 PE=1 SV=1
25.5426	25.865	25.8684	77.276	25.7587	25.865	25.8666	0.187116	0.108031	0.00726419	0.00343513	NaN	25.5426	25.8684	0.325798	3	0.325798	25.5426	25.8684	-1.73139	Infinity	P60712	Actin, cytoplasmic 1 OS=Bos taurus OX=9913 GN=ACTB PE=1 SV=1
21.1208	22.0893	22.3313	65.5415	21.8472	22.0893	22.1371	0.640549	0.369821	0.0293196	0.241976	NaN	21.1208	22.3313	1.21048	3	1.21048	21.1208	22.3313	-1.45815	-Infinity	P04972	Retinal rod rhodopsin-sensitive cGMP 3',5'-cyclic phosphodiesterase subunit gamma OS=Bos taurus OX=9913 GN=PDE6G PE=1 SV=1
25.0151	25.3055	25.0065	75.3271	25.109	25.0151	25.011	0.170226	0.0982801	0.00677948	0.00855064	NaN	25.0065	25.3055	0.299023	3	0.299023	25.0065	25.3055	1.72714	-Infinity	P15103	Glutamine synthetase OS=Bos taurus OX=9913 GN=GLUL PE=1 SV=4
24.7946	24.8655	24.8022	74.4624	24.8208	24.8022	24.7986	0.0389449	0.0224849	0.00156904	0.00760841	NaN	24.7946	24.8655	0.0709362	3	0.0709362	24.7946	24.8655	1.65798	Infinity	P19120	Heat shock cognate 71 kDa protein OS=Bos taurus OX=9913 GN=HSPA8 PE=1 SV=2
27.626	27.6291	27.6483	82.9034	27.6345	27.6291	27.6276	0.0120962	0.00698374	0.000437721	0.00310707	NaN	27.626	27.6483	0.0223312	3	0.0223312	27.626	27.6483	1.60437	Infinity	P08168	S-arrestin OS=Bos taurus OX=9913 GN=SAG PE=1 SV=1
25.1533	25.0684	25.3172	75.5389	25.1796	25.1533	25.1686	0.126474	0.0730198	0.00502287	0.0849133	NaN	25.0684	25.3172	0.248804	3	0.248804	25.0684	25.3172	0.896102	-Infinity	P12661	Retinol-binding protein 3 OS=Bos taurus OX=9913 GN=RBP3 PE=1 SV=1
25.5542	24.9229	24.8604	75.3376	25.1125	24.9229	24.8929	0.383808	0.221591	0.0152835	0.0624733	NaN	24.8604	25.5542	0.693806	3	0.693806	24.8604	25.5542	1.68057	-Infinity	Q5EA61	Creatine kinase B-type OS=Bos taurus OX=9913 GN=CKB PE=1 SV=1
26.7707	26.4252	26.4276	79.6235	26.5412	26.4276	26.4264	0.198791	0.114772	0.00748992	0.00248909	NaN	26.4252	26.7707	0.345554	3	0.345554	26.4252	26.7707	1.73175	NaN	P10096	Glyceraldehyde-3-phosphate dehydrogenase OS=Bos taurus OX=9913 GN=GAPDH PE=1 SV=4
24.7553	25.2003	25.1774	75.133	25.0443	25.1774	25.1884	0.250558	0.14466	0.0100046	0.0229359	NaN	24.7553	25.2003	0.444992	3	0.444992	24.7553	25.2003	-1.71574	-Infinity	P08239	Guanine nucleotide-binding protein G(o) subunit alpha OS=Bos taurus OX=9913 GN=GNAO1 PE=1 SV=4
25.0497	24.6804	24.5726	74.3026	24.7675	24.6804	24.6826	0.250216	0.144462	0.0101026	0.107834	NaN	24.5726	25.0497	0.477123	3	0.477123	24.5726	25.0497	1.37723	Infinity	P62157	Calmodulin OS=Bos taurus OX=9913 GN=CALM PE=1 SV=2
24.1992	23.886	23.9648	72.05	24.0167	23.9648	23.9756	0.162899	0.09405	0.00678276	0.0788021	NaN	23.886	24.1992	0.313173	3	0.313173	23.886	24.1992	1.28734	Infinity	P62261	14-3-3 protein epsilon OS=Bos taurus OX=9913 GN=YWHAE PE=2 SV=1
20.8552	21.4831	21.2336	63.572	21.1907	21.2336	21.2038	0.316118	0.182511	0.0149178	0.249447	NaN	20.8552	21.4831	0.627838	3	0.627838	20.8552	21.4831	-0.600538	Infinity	P04696	Guanine nucleotide-binding protein G(t) subunit alpha-2 OS=Bos taurus OX=9913 GN=GNAT2 PE=1 SV=3
29.3065	28.881	29.0318	87.2193	29.0731	29.0318	29.0571	0.215719	0.124545	0.00741987	0.150776	NaN	28.881	29.3065	0.425465	3	0.425465	28.881	29.3065	0.830039	-Infinity	P19483	ATP synthase subunit alpha, mitochondrial OS=Bos taurus OX=9913 GN=ATP5F1A PE=1 SV=1
22.3988	22.0772	21.8458	66.3219	22.1073	22.0772	22.0991	0.277704	0.160332	0.0125616	0.231407	NaN	21.8458	22.3988	0.552963	3	0.552963	21.8458	22.3988	0.481233	Infinity	P13214	Annexin A4 OS=Bos taurus OX=9913 GN=ANXA4 PE=1 SV=2
22.6581	23.4224	23.445	69.5255	23.1752	23.4224	23.4332	0.447906	0.258598	0.019327	0.0226192	NaN	22.6581	23.445	0.786858	3	0.786858	22.6581	23.445	-1.72708	-Infinity	Q76LV2	Heat shock protein HSP 90-alpha OS=Bos taurus OX=9913 GN=HSP90AA1 PE=1 SV=3
22.573	22.9063	22.8997	68.3789	22.793	22.8997	22.9028	0.190543	0.11001	0.00835972	0.00663185	NaN	22.573	22.9063	0.333296	3	0.333296	22.573	22.9063	-1.72969	Infinity	P48616	Vimentin OS=Bos taurus OX=9913 GN=VIM PE=1 SV=3
27.2158	25.145	25.9032	78.2639	26.088	25.9032	26.0211	1.04768	0.604877	0.0401594	0.758186	NaN	25.145	27.2158	2.07076	3	2.07076	25.145	27.2158	0.769048	Infinity	P81948	Tubulin alpha-4A chain OS=Bos taurus OX=9913 GN=TUBA4A PE=1 SV=2
24.1125	24.0056	24.0489	72.167	24.0557	24.0489	24.0537	0.0538011	0.0310621	0.00223652	0.0433331	NaN	24.0056	24.1125	0.106962	3	0.106962	24.0056	24.1125	0.556917	-Infinity	P61585	Transforming protein RhoA OS=Bos taurus OX=9913 GN=RHOA PE=1 SV=1
29.3527	28.938	29.048	87.3387	29.1129	29.048	29.0668	0.21486	0.124049	0.00738024	0.110035	NaN	28.938	29.3527	0.414759	3	0.414759	28.938	29.3527	1.23518	-Infinity	P00829	ATP synthase subunit beta, mitochondrial OS=Bos taurus OX=9913 GN=ATP5F1B PE=1 SV=2
24.9239	24.5028	24.6645	74.0913	24.6971	24.6645	24.6864	0.212384	0.12262	0.00859957	0.161697	NaN	24.5028	24.9239	0.421013	3	0.421013	24.5028	24.9239	0.673261	-Infinity	P11023	Ras-related protein Rab-3A OS=Bos taurus OX=9913 GN=RAB3A PE=1 SV=3
25.2646	24.6678	24.8894	74.8218	24.9406	24.8894	24.9226	0.301647	0.174156	0.0120946	0.2216	NaN	24.6678	25.2646	0.596745	3	0.596745	24.6678	25.2646	0.741554	NaN	Q2KJD0	Tubulin beta-5 chain OS=Bos taurus OX=9913 GN=TUBB5 PE=1 SV=1
23.8072	23.757	23.9963	71.5605	23.8535	23.8072	23.8022	0.126214	0.0728699	0.00529123	0.0502777	NaN	23.757	23.9963	0.239368	3	0.239368	23.757	23.9963	1.42801	-Infinity	P19858	L-lactate dehydrogenase A chain OS=Bos taurus OX=9913 GN=LDHA PE=2 SV=2
21.451	22.7824	22.5707	66.8041	22.268	22.5707	22.6722	0.71544	0.413059	0.0321286	0.211792	NaN	21.451	22.7824	1.33142	3	1.33142	21.451	22.7824	-1.56286	Infinity	P12624	Myristoylated alanine-rich C-kinase substrate OS=Bos taurus OX=9913 GN=MARCKS PE=1 SV=6
22.5763	25.0952	24.8055	72.477	24.159	24.8055	24.9445	1.37834	0.795786	0.0570529	0.289703	NaN	22.5763	25.0952	2.51899	3	2.51899	22.5763	25.0952	-1.64637	Infinity	P80724	Brain acid soluble protein 1 OS=Bos taurus OX=9913 GN=BASP1 PE=1 SV=3
22.1459	23.0034	22.7727	67.922	22.6407	22.7727	22.7319	0.443718	0.256181	0.0195983	0.230705	NaN	22.1459	23.0034	0.85747	3	0.85747	22.1459	23.0034	-1.22036	-Infinity	P49951	Clathrin heavy chain 1 OS=Bos taurus OX=9913 GN=CLTC PE=1 SV=1
24.7347	24.5939	24.6077	73.9363	24.6454	24.6077	24.6011	0.0776196	0.0448137	0.00314945	0.0137711	NaN	24.5939	24.7347	0.140797	3	0.140797	24.5939	24.7347	1.67092	Infinity	Q3ZCH0	Stress-70 protein, mitochondrial OS=Bos taurus OX=9913 GN=HSPA9 PE=2 SV=1
21.7698	21.49	21.6569	64.9167	21.6389	21.6569	21.6442	0.140763	0.0812694	0.00650508	0.112936	NaN	21.49	21.7698	0.279799	3	0.279799	21.49	21.7698	-0.565282	-Infinity	P11116	Galectin-1 OS=Bos taurus OX=9913 GN=LGALS1 PE=1 SV=2
23.6644	23.3894	23.7424	70.7962	23.5987	23.6644	23.6655	0.18544	0.107064	0.00785804	0.0779896	NaN	23.3894	23.7424	0.353004	3	0.353004	23.3894	23.7424	-1.39382	Infinity	P10123	Retinaldehyde-binding protein 1 OS=Bos taurus OX=9913 GN=RLBP1 PE=1 SV=4
24.3621	23.5946	23.7852	71.7419	23.914	23.7852	23.8093	0.399617	0.230719	0.0167106	0.190588	NaN	23.5946	24.3621	0.767483	3	0.767483	23.5946	24.3621	1.29948	NaN	Q5E9B1	L-lactate dehydrogenase B chain OS=Bos taurus OX=9913 GN=LDHB PE=2 SV=4
24.4195	23.9042	23.9	72.2236	24.0745	23.9042	23.9022	0.298741	0.172478	0.012409	0.0042038	NaN	23.9	24.4195	0.519524	3	0.519524	23.9	24.4195	1.73166	NaN	Q3T0P6	Phosphoglycerate kinase 1 OS=Bos taurus OX=9913 GN=PGK1 PE=2 SV=3
26.8383	26.4178	26.3401	79.5962	26.5321	26.4178	26.3806	0.268023	0.154743	0.0101019	0.0777092	NaN	26.3401	26.8383	0.49818	3	0.49818	26.3401	26.8383	1.56969	-Infinity	Q32LG3	Malate dehydrogenase, mitochondrial OS=Bos taurus OX=9913 GN=MDH2 PE=1 SV=1
29.8882	31.2244	30.8952	92.0079	30.6693	30.8952	30.8559	0.696184	0.401942	0.0226997	0.32922	NaN	29.8882	31.2244	1.33624	3	1.33624	29.8882	31.2244	-1.30659	NaN	P02699	Rhodopsin OS=Bos taurus OX=9913 GN=RHO PE=1 SV=1
22.3083	22.9548	22.1066	67.3698	22.4566	22.3083	22.3253	0.44311	0.255829	0.0197318	0.201706	NaN	22.1066	22.9548	0.848198	3	0.848198	22.1066	22.9548	1.33711	Infinity	Q3SZ62	Phosphoglycerate mutase 1 OS=Bos taurus OX=9913 GN=PGAM1 PE=2 SV=3
22.7687	22.5034	22.5624	67.8345	22.6115	22.5624	22.5621	0.139322	0.0804376	0.00616156	0.0589867	NaN	22.5034	22.7687	0.265337	3	0.265337	22.5034	22.7687	1.38936	Infinity	P68138	Actin, alpha skeletal muscle OS=Bos taurus OX=9913 GN=ACTA1 PE=1 SV=1
20.5983	20.9294	20.7898	62.3176	20.7725	20.7898	20.7772	0.166242	0.0959801	0.00800299	0.139608	NaN	20.5983	20.9294	0.331131	3	0.331131	20.5983	20.9294	-0.463345	Infinity	P19632	Phosducin OS=Bos taurus OX=9913 GN=PDC PE=1 SV=2
22.1948	21.6998	21.6916	65.5861	21.862	21.6998	21.6958	0.28821	0.166398	0.0131831	0.00818634	NaN	21.6916	22.1948	0.503237	3	0.503237	21.6916	22.1948	1.73048	Infinity	Q28115	Glial fibrillary acidic protein OS=Bos taurus OX=9913 GN=GFAP PE=1 SV=2
18.7951	20.9071	20.1745	59.8768	19.9589	20.1745	20.0463	1.07236	0.619128	0.0537284	0.732569	NaN	18.7951	20.9071	2.11196	3	2.11196	18.7951	20.9071	-0.868189	-Infinity	Q5E956	Triosephosphate isomerase OS=Bos taurus OX=9913 GN=TPI1 PE=2 SV=3
22.7025	22.131	22.1358	66.9693	22.3231	22.1358	22.1335	0.328588	0.189711	0.0147196	0.004776	NaN	22.131	22.7025	0.571505	3	0.571505	22.131	22.7025	1.73164	-Infinity	Q5E946	Parkinson disease protein 7 homolog OS=Bos taurus OX=9913 GN=PARK7 PE=2 SV=1
24.3173	24.0299	23.9207	72.2679	24.0893	24.0299	24.0502	0.204867	0.11828	0.0085045	0.1092	NaN	23.9207	24.3173	0.396606	3	0.396606	23.9207	24.3173	1.1951	NaN	O02675	Dihydropyrimidinase-related protein 2 OS=Bos taurus OX=9913 GN=DPYSL2 PE=1 SV=1
20.009	20.289	19.5262	59.8242	19.9414	20.009	19.9657	0.385859	0.222776	0.0193496	0.280043	NaN	19.5262	20.289	0.762793	3	0.762793	19.5262	20.289	-0.763846	Infinity	P50154	Guanine nucleotide-binding protein G(I)/G(S)/G(O) subunit gamma-T2 OS=Bos taurus OX=9913 GN=GNGT2 PE=3 SV=1
23.8344	22.9567	23.3592	70.1503	23.3834	23.3592	23.378	0.439376	0.253674	0.01879	0.402561	NaN	22.9567	23.8344	0.87775	3	0.87775	22.9567	23.8344	0.247195	Infinity	P26779	Prosaposin OS=Bos taurus OX=9913 GN=PSAP PE=1 SV=3
24.376	24.594	24.6885	73.6584	24.5528	24.594	24.5751	0.160276	0.0925354	0.00652781	0.0944519	NaN	24.376	24.6885	0.312508	3	0.312508	24.376	24.6885	-1.08035	-Infinity	P31081	60 kDa heat shock protein, mitochondrial OS=Bos taurus OX=9913 GN=HSPD1 PE=1 SV=2
19.8482	20.3883	19.426	59.6625	19.8875	19.8482	19.8778	0.482347	0.278483	0.0242538	0.422256	NaN	19.426	20.3883	0.962294	3	0.962294	19.426	20.3883	0.363847	Infinity	P61602	Neurocalcin-delta OS=Bos taurus OX=9913 GN=NCALD PE=1 SV=2
23.4333	23.013	23.2842	69.7305	23.2435	23.2842	23.2593	0.213089	0.123027	0.0091677	0.149014	NaN	23.013	23.4333	0.420292	3	0.420292	23.013	23.4333	-0.829177	-Infinity	Q3T149	Heat shock protein beta-1 OS=Bos taurus OX=9913 GN=HSPB1 PE=2 SV=1
21.1811	21.2767	21.0297	63.4875	21.1625	21.1811	21.1685	0.124522	0.0718928	0.00588408	0.0955811	NaN	21.0297	21.2767	0.246952	3	0.246952	21.0297	21.2767	-0.657061	NaN	Q3T145	Malate dehydrogenase, cytoplasmic OS=Bos taurus OX=9913 GN=MDH1 PE=2 SV=3
24.8696	24.4268	24.4977	73.7941	24.598	24.4977	24.4637	0.237803	0.137296	0.00966755	0.0709038	NaN	24.4268	24.8696	0.442736	3	0.442736	24.4268	24.8696	1.56044	NaN	P02070	Hemoglobin subunit beta OS=Bos taurus OX=9913 GN=HBB PE=1 SV=1
22.4934	22.4675	22.4283	67.3892	22.4631	22.4675	22.4644	0.0327378	0.0189012	0.00145741	0.0258293	NaN	22.4283	22.4934	0.0650196	3	0.0650196	22.4283	22.4934	-0.600852	NaN	P63103	14-3-3 protein zeta/delta OS=Bos taurus OX=9913 GN=YWHAZ PE=1 SV=1
22.937	23.4199	23.7857	70.1427	23.3809	23.4199	23.3909	0.425688	0.245771	0.0182067	0.365803	NaN	22.937	23.7857	0.848688	3	0.848688	22.937	23.7857	-0.409097	Infinity	Q2T9S0	Tubulin beta-3 chain OS=Bos taurus OX=9913 GN=TUBB3 PE=1 SV=1
24.0849	23.9392	24.1588	72.1829	24.061	24.0849	24.0713	0.111739	0.0645127	0.004644	0.0738544	NaN	23.9392	24.1588	0.219591	3	0.219591	23.9392	24.1588	-0.920585	-Infinity	P68103	Elongation factor 1-alpha 1 OS=Bos taurus OX=9913 GN=EEF1A1 PE=1 SV=1
20.5847	20.6224	20.8354	62.0424	20.6808	20.6224	20.6043	0.135166	0.0780382	0.00653582	0.0376854	NaN	20.5847	20.8354	0.250671	3	0.250671	20.5847	20.8354	1.58181	Infinity	P62763	Visinin-like protein 1 OS=Bos taurus OX=9913 GN=VSNL1 PE=1 SV=2
21.2973	19.5861	20.3091	61.1925	20.3975	20.3091	20.3738	0.859035	0.495964	0.0421147	0.723034	NaN	19.5861	21.2973	1.71124	3	1.71124	19.5861	21.2973	0.458119	-Infinity	P33097	Aspartate aminotransferase, cytoplasmic OS=Bos taurus OX=9913 GN=GOT1 PE=1 SV=3
25.1024	25.1334	24.9864	75.2222	25.0741	25.1024	25.1054	0.0774857	0.0447364	0.00309027	0.0309258	NaN	24.9864	25.1334	0.146973	3	0.146973	24.9864	25.1334	-1.42686	-Infinity	Q29RK1	Citrate synthase, mitochondrial OS=Bos taurus OX=9913 GN=CS PE=1 SV=1
23.3032	23.7905	23.9314	71.0251	23.675	23.7905	23.7893	0.329611	0.190301	0.0139223	0.140854	NaN	23.3032	23.9314	0.628145	3	0.628145	23.3032	23.9314	-1.38306	-Infinity	Q6B856	Tubulin beta-2B chain OS=Bos taurus OX=9913 GN=TUBB2B PE=1 SV=2
23.607	23.3469	23.5094	70.4634	23.4878	23.5094	23.4952	0.131398	0.0758627	0.00559432	0.097578	NaN	23.3469	23.607	0.260107	3	0.260107	23.3469	23.607	-0.72133	-Infinity	Q95M18	Endoplasmin OS=Bos taurus OX=9913 GN=HSP90B1 PE=2 SV=1
23.5425	23.3577	23.2455	70.1457	23.3819	23.3577	23.3737	0.149962	0.0865808	0.0064136	0.112232	NaN	23.2455	23.5425	0.296988	3	0.296988	23.2455	23.5425	0.706562	-Infinity	Q9N0V4	Glutathione S-transferase Mu 1 OS=Bos taurus OX=9913 GN=GSTM1 PE=1 SV=3
24.414	24.2915	24.4363	73.1418	24.3806	24.414	24.4247	0.0779647	0.0450129	0.00319782	0.0223446	NaN	24.2915	24.4363	0.144817	3	0.144817	24.2915	24.4363	-1.57337	Infinity	P01966	Hemoglobin subunit alpha OS=Bos taurus OX=9913 GN=HBA PE=1 SV=2
24.8024	24.0884	24.2323	73.1231	24.3744	24.2323	24.2064	0.377612	0.218014	0.0154922	0.143932	NaN	24.0884	24.8024	0.714022	3	0.714022	24.0884	24.8024	1.45327	-Infinity	P11966	Pyruvate dehydrogenase E1 component subunit beta, mitochondrial OS=Bos taurus OX=9913 GN=PDHB PE=1 SV=2
24.0053	23.3112	23.379	70.6955	23.5652	23.379	23.3465	0.382669	0.220934	0.0162388	0.0678062	NaN	23.3112	24.0053	0.694099	3	0.694099	23.3112	24.0053	1.67107	Infinity	P61603	10 kDa heat shock protein, mitochondrial OS=Bos taurus OX=9913 GN=HSPE1 PE=3 SV=2
26.1304	26.1922	26.0463	78.369	26.123	26.1304	26.125	0.0732279	0.0422782	0.0028032	0.0618191	NaN	26.0463	26.1922	0.145891	3	0.145891	26.0463	26.1922	-0.451154	Infinity	P12234	Phosphate carrier protein, mitochondrial OS=Bos taurus OX=9913 GN=SLC25A3 PE=1 SV=1
26.0018	25.3954	25.6264	77.0236	25.6745	25.6264	25.6585	0.306016	0.176678	0.011919	0.230991	NaN	25.3954	26.0018	0.606331	3	0.606331	25.3954	26.0018	0.69006	Infinity	Q2HJH2	Ras-related protein Rab-1B OS=Bos taurus OX=9913 GN=RAB1B PE=2 SV=1
26.6489	26.0864	26.372	79.1073	26.3691	26.372	26.3697	0.281215	0.16236	0.0106646	0.276888	NaN	26.0864	26.6489	0.562408	3	0.562408	26.0864	26.6489	-0.0460417	Infinity	Q00194	cGMP-gated cation channel alpha-1 OS=Bos taurus OX=9913 GN=CNGA1 PE=1 SV=1
21.8099	22.0558	21.7801	65.6458	21.8819	21.8099	21.7956	0.151328	0.0873693	0.00691566	0.0297394	NaN	21.7801	22.0558	0.275709	3	0.275709	21.7801	22.0558	1.6571	NaN	P29105	Hippocalcin-like protein 1 OS=Bos taurus OX=9913 GN=HPCAL1 PE=1 SV=4
21.4809	21.5858	21.3022	64.3689	21.4563	21.4809	21.465	0.14341	0.0827977	0.00668381	0.104948	NaN	21.3022	21.5858	0.283642	3	0.283642	21.3022	21.5858	-0.748683	NaN	Q3ZBY3	Calretinin OS=Bos taurus OX=9913 GN=CALB2 PE=2 SV=1
22.9199	21.75	22.0237	66.6936	22.2312	22.0237	22.0416	0.611945	0.353307	0.0275264	0.273716	NaN	21.75	22.9199	1.16993	3	1.16993	21.75	22.9199	1.35043	Infinity	Q3ZBT1	Transitional endoplasmic reticulum ATPase OS=Bos taurus OX=9913 GN=VCP PE=2 SV=1
22.5823	22.2358	22.1495	66.9677	22.3226	22.2358	22.2184	0.229067	0.132252	0.0102617	0.0863113	NaN	22.1495	22.5823	0.432806	3	0.432806	22.1495	22.5823	1.45953	-Infinity	P55052	Fatty acid-binding protein 5 OS=Bos taurus OX=9913 GN=FABP5 PE=1 SV=4
23.9049	23.3117	23.3571	70.5736	23.5245	23.3571	23.3353	0.330139	0.190606	0.0140338	0.0453815	NaN	23.3117	23.9049	0.593157	3	0.593157	23.3117	23.9049	1.6953	Infinity	P56965	N(G),N(G)-dimethylarginine dimethylaminohydrolase 1 OS=Bos taurus OX=9913 GN=DDAH1 PE=1 SV=3
21.9024	22.2792	22.2106	66.3923	22.1308	22.2106	22.2371	0.200679	0.115862	0.0090679	0.0685825	NaN	21.9024	22.2792	0.376766	3	0.376766	21.9024	22.2792	-1.50726	-Infinity	P02769	Albumin OS=Bos taurus OX=9913 GN=ALB PE=1 SV=4
23.0619	22.7389	22.6008	68.4016	22.8005	22.7389	22.7665	0.236624	0.136615	0.010378	0.138081	NaN	22.6008	23.0619	0.461052	3	0.461052	22.6008	23.0619	1.09254	NaN	P38657	Protein disulfide-isomerase A3 OS=Bos taurus OX=9913 GN=PDIA3 PE=2 SV=1
23.6389	23.2225	22.8869	69.7483	23.2494	23.2225	23.243	0.376747	0.217515	0.0162045	0.335691	NaN	22.8869	23.6389	0.752052	3	0.752052	22.8869	23.6389	0.319546	-Infinity	P20000	Aldehyde dehydrogenase, mitochondrial OS=Bos taurus OX=9913 GN=ALDH2 PE=1 SV=2
22.2114	23.1618	23.0958	68.4689	22.823	23.0958	23.1274	0.530686	0.306392	0.0232523	0.0660038	NaN	22.2114	23.1618	0.950397	3	0.950397	22.2114	23.1618	-1.70196	NaN	P13696	Phosphatidylethanolamine-binding protein 1 OS=Bos taurus OX=9913 GN=PEBP1 PE=1 SV=2
22.7962	22.8867	22.7218	68.4047	22.8016	22.7962	22.8003	0.0825919	0.0476844	0.0036222	0.0744228	NaN	22.7218	22.8867	0.164923	3	0.164923	22.7218	22.8867	0.290755	Infinity	Q148D5	Succinate--CoA ligase [ADP-forming] subunit beta, mitochondrial OS=Bos taurus OX=9913 GN=SUCLA2 PE=2 SV=1
23.725	23.5572	23.5772	70.8595	23.6198	23.5772	23.5676	0.0916351	0.0529056	0.00387958	0.0199852	NaN	23.5572	23.725	0.167763	3	0.167763	23.5572	23.725	1.63983	-Infinity	P11179	Dihydrolipoyllysine-residue succinyltransferase component of 2-oxoglutarate dehydrogenase complex, mitochondrial OS=Bos taurus OX=9913 GN=DLST PE=1 SV=2
23.3391	23.3301	23.3943	70.0634	23.3545	23.3391	23.3348	0.0347749	0.0200773	0.001489	0.0090313	NaN	23.3301	23.3943	0.0642376	3	0.0642376	23.3301	23.3943	1.60155	Infinity	P41563	Isocitrate dehydrogenase [NAD] subunit alpha, mitochondrial OS=Bos taurus OX=9913 GN=IDH3A PE=1 SV=1
23.3227	22.725	22.6879	68.7356	22.9119	22.725	22.7072	0.356259	0.205686	0.0155491	0.0370235	NaN	22.6879	23.3227	0.634737	3	0.634737	22.6879	23.3227	1.71103	Infinity	P62935	Peptidyl-prolyl cis-trans isomerase A OS=Bos taurus OX=9913 GN=PPIA PE=1 SV=2
22.6658	22.731	22.7606	68.1573	22.7191	22.731	22.7251	0.0485117	0.0280082	0.00213528	0.0295963	NaN	22.6658	22.7606	0.0948181	3	0.0948181	22.6658	22.7606	-1.03555	-Infinity	P04409	Protein kinase C alpha type OS=Bos taurus OX=9913 GN=PRKCA PE=1 SV=3
23.5879	23.0728	23.1286	69.7893	23.2631	23.1286	23.1018	0.282695	0.163214	0.0121521	0.0558109	NaN	23.0728	23.5879	0.515156	3	0.515156	23.0728	23.5879	1.65641	Infinity	P61223	Ras-related protein Rap-1b OS=Bos taurus OX=9913 GN=RAP1B PE=2 SV=1
22.0402	22.9406	22.7	67.6808	22.5603	22.7	22.6581	0.466187	0.269153	0.0206641	0.240631	NaN	22.0402	22.9406	0.900421	3	0.900421	22.0402	22.9406	-1.22754	-Infinity	P52193	Calreticulin OS=Bos taurus OX=9913 GN=CALR PE=1 SV=2
20.4394	21.6737	21.759	63.8721	21.2907	21.6737	21.7146	0.738479	0.426361	0.0346855	0.0852852	NaN	20.4394	21.759	1.31959	3	1.31959	20.4394	21.759	-1.7061	Infinity	Q58DR8	Succinate--CoA ligase [ADP/GDP-forming] subunit alpha, mitochondrial OS=Bos taurus OX=9913 GN=SUCLG1 PE=2 SV=3
22.4266	23.2591	23.1677	68.8534	22.9511	23.1677	23.2115	0.456537	0.263582	0.0198917	0.0913162	NaN	22.4266	23.2591	0.832439	3	0.832439	22.4266	23.2591	-1.65442	NaN	P31404	V-type proton ATPase catalytic subunit A OS=Bos taurus OX=9913 GN=ATP6V1A PE=1 SV=2
22.4367	22.1265	22.4808	67.044	22.348	22.4367	22.4579	0.193095	0.111484	0.00864039	0.0440845	NaN	22.1265	22.4808	0.354307	3	0.354307	22.1265	22.4808	-1.63104	-Infinity	O46629	Trifunctional enzyme subunit beta, mitochondrial OS=Bos taurus OX=9913 GN=HADHB PE=2 SV=1
24.3718	23.9468	24.0251	72.3436	24.1145	24.0251	23.9967	0.226171	0.13058	0.00937904	0.07831	NaN	23.9468	24.3718	0.42498	3	0.42498	23.9468	24.3718	1.50139	-Infinity	Q0VCX2	Endoplasmic reticulum chaperone BiP OS=Bos taurus OX=9913 GN=HSPA5 PE=2 SV=1
22.0807	21.881	21.9885	65.9503	21.9834	21.9885	21.9846	0.0999431	0.0577022	0.00454629	0.0921745	NaN	21.881	22.0807	0.19969	3	0.19969	21.881	22.0807	-0.22964	-Infinity	P11017	Guanine nucleotide-binding protein G(I)/G(S)/G(T) subunit beta-2 OS=Bos taurus OX=9913 GN=GNB2 PE=2 SV=3
18.8904	21.0796	20.3551	60.3251	20.1084	20.3551	20.2188	1.11522	0.643874	0.0554607	0.724503	NaN	18.8904	21.0796	2.18913	3	2.18913	18.8904	21.0796	-0.946769	-Infinity	P81125	Alpha-soluble NSF attachment protein OS=Bos taurus OX=9913 GN=NAPA PE=1 SV=1
28.3195	28.2652	28.4028	84.9876	28.3292	28.3195	28.3262	0.0692917	0.0400056	0.00244595	0.0542927	NaN	28.2652	28.4028	0.137569	3	0.137569	28.2652	28.4028	0.615238	-Infinity	P17810	Peripherin-2 OS=Bos taurus OX=9913 GN=PRPH2 PE=1 SV=2
24.1183	24.0546	23.9903	72.1632	24.0544	24.0546	24.0544	0.0640013	0.0369512	0.00266069	0.0637207	NaN	23.9903	24.1183	0.128002	3	0.128002	23.9903	24.1183	-0.0131424	-Infinity	Q148N0	2-oxoglutarate dehydrogenase complex component E1 OS=Bos taurus OX=9913 GN=OGDH PE=2 SV=1
21.9397	21.7398	21.7186	65.3981	21.7994	21.7398	21.7296	0.122016	0.0704457	0.00559721	0.021204	NaN	21.7186	21.9397	0.22114	3	0.22114	21.7186	21.9397	1.67339	Infinity	P81623	Endoplasmic reticulum resident protein 29 OS=Bos taurus OX=9913 GN=ERP29 PE=1 SV=2
19.6471	18.0194	18.6098	56.2763	18.7588	18.6098	18.7038	0.823993	0.475733	0.0439258	0.590458	NaN	18.0194	19.6471	1.62768	3	1.62768	18.0194	19.6471	0.786719	NaN	P00442	Superoxide dismutase [Cu-Zn] OS=Bos taurus OX=9913 GN=SOD1 PE=1 SV=2
21.0865	20.1558	20.4158	61.6581	20.5527	20.4158	20.4653	0.480234	0.277263	0.023366	0.260052	NaN	20.1558	21.0865	0.930746	3	0.930746	20.1558	21.0865	1.17843	Infinity	Q9N0H5	Arrestin-C OS=Bos taurus OX=9913 GN=ARR3 PE=1 SV=2
25.4575	25.2806	25.3503	76.0884	25.3628	25.3503	25.3589	0.0891154	0.0514508	0.00351363	0.0697594	NaN	25.2806	25.4575	0.176918	3	0.176918	25.2806	25.4575	0.61719	NaN	P13621	ATP synthase subunit O, mitochondrial OS=Bos taurus OX=9913 GN=ATP5PO PE=1 SV=2
23.2492	21.9296	22.2205	67.3993	22.4664	22.2205	22.2155	0.693322	0.40029	0.0308604	0.290937	NaN	21.9296	23.2492	1.31961	3	1.31961	21.9296	23.2492	1.39529	-Infinity	Q3ZBU7	Tubulin beta-4A chain OS=Bos taurus OX=9913 GN=TUBB4A PE=1 SV=1
19.2492	20.2923	20.2705	59.812	19.9373	20.2705	20.2809	0.596024	0.344114	0.0298949	0.021822	NaN	19.2492	20.2923	1.04308	3	1.04308	19.2492	20.2923	-1.72944	-Infinity	Q3SZI4	14-3-3 protein theta OS=Bos taurus OX=9913 GN=YWHAQ PE=1 SV=1
19.4727	20.2559	20.1265	59.855	19.9517	20.1265	20.1885	0.419841	0.242395	0.0210429	0.129385	NaN	19.4727	20.2559	0.783194	3	0.783194	19.4727	20.2559	-1.54883	Infinity	E1BPK6	Unconventional myosin-VI OS=Bos taurus OX=9913 GN=MYO6 PE=1 SV=4
24.0163	23.6628	23.4047	71.0838	23.6946	23.6628	23.6861	0.307039	0.177269	0.0129582	0.258179	NaN	23.4047	24.0163	0.61161	3	0.61161	23.4047	24.0163	0.46037	Infinity	P35705	Thioredoxin-dependent peroxide reductase, mitochondrial OS=Bos taurus OX=9913 GN=PRDX3 PE=1 SV=2
20.8768	21.3775	21.5499	63.8042	21.2681	21.3775	21.3516	0.349676	0.201885	0.0164414	0.172451	NaN	20.8768	21.5499	0.67318	3	0.67318	20.8768	21.5499	-1.2703	Infinity	P48452	Protein phosphatase 3 catalytic subunit alpha OS=Bos taurus OX=9913 GN=PPP3CA PE=1 SV=1
18.076	20.095	19.4128	57.5838	19.1946	19.4128	19.2881	1.02707	0.592979	0.0535083	0.682245	NaN	18.076	20.095	2.01907	3	2.01907	18.076	20.095	-0.91285	Infinity	Q27965	Heat shock 70 kDa protein 1B OS=Bos taurus OX=9913 GN=HSPA1B PE=2 SV=1
22.7501	22.8201	22.861	68.4312	22.8104	22.8201	22.8139	0.0560864	0.0323815	0.00245881	0.0408745	NaN	22.7501	22.861	0.110903	3	0.110903	22.7501	22.861	-0.756295	Infinity	P47803	RPE-retinal G protein-coupled receptor OS=Bos taurus OX=9913 GN=RGR PE=2 SV=1
20.332	19.8098	19.7725	59.9143	19.9714	19.8098	19.7919	0.312803	0.180597	0.0156625	0.037344	NaN	19.7725	20.332	0.559496	3	0.559496	19.7725	20.332	1.70432	-Infinity	P63258	Actin, cytoplasmic 2 OS=Bos taurus OX=9913 GN=ACTG1 PE=1 SV=1
20.2369	20.5202	20.3295	61.0865	20.3622	20.3295	20.3471	0.144458	0.0834028	0.00709443	0.0926056	NaN	20.2369	20.5202	0.28331	3	0.28331	20.2369	20.5202	0.96643	-Infinity	Q56JV9	40S ribosomal protein S3a OS=Bos taurus OX=9913 GN=RPS3A PE=2 SV=3
21.8122	22.5556	22.4274	66.7953	22.2651	22.4274	22.4867	0.397396	0.229437	0.0178484	0.128208	NaN	21.8122	22.5556	0.743401	3	0.743401	21.8122	22.5556	-1.53145	Infinity	P05307	Protein disulfide-isomerase OS=Bos taurus OX=9913 GN=P4HB PE=1 SV=1
20.4767	20.2464	19.4282	60.1514	20.0505	20.2464	20.2518	0.55103	0.318137	0.0274821	0.230291	NaN	19.4282	20.4767	1.04849	3	1.04849	19.4282	20.4767	-1.39796	Infinity	P02638	Protein S100-B OS=Bos taurus OX=9913 GN=S100B PE=1 SV=2
22.2009	22.6705	22.5169	67.3884	22.4628	22.5169	22.4876	0.239437	0.138239	0.0106592	0.153622	NaN	22.2009	22.6705	0.469608	3	0.469608	22.2009	22.6705	-0.965199	-Infinity	P79134	Annexin A6 OS=Bos taurus OX=9913 GN=ANXA6 PE=1 SV=2
17.8946	16.9249	16.3156	51.1351	17.045	16.9249	17.0061	0.79636	0.459779	0.046721	0.609352	NaN	16.3156	17.8946	1.57907	3	1.57907	16.3156	17.8946	0.663335	NaN	Q08DP0	Phosphoglucomutase-1 OS=Bos taurus OX=9913 GN=PGM1 PE=2 SV=1
19.3154	20.0817	19.8873	59.2844	19.7615	19.8873	19.8594	0.398376	0.230003	0.0201593	0.19445	NaN	19.3154	20.0817	0.766369	3	0.766369	19.3154	20.0817	-1.2795	-Infinity	Q5E958	40S ribosomal protein S8 OS=Bos taurus OX=9913 GN=RPS8 PE=1 SV=3
26.276	25.7504	25.9998	78.0262	26.0087	25.9998	26.0068	0.262885	0.151777	0.0101076	0.24939	NaN	25.7504	26.276	0.525543	3	0.525543	25.7504	26.276	0.152537	-Infinity	P27595	Hexokinase-1 OS=Bos taurus OX=9913 GN=HK1 PE=2 SV=1
22.9074	22.9897	23.0839	68.981	22.9937	22.9897	22.9928	0.0883312	0.0509981	0.00384155	0.0822735	NaN	22.9074	23.0839	0.176527	3	0.176527	22.9074	23.0839	0.203024	Infinity	P31408	V-type proton ATPase subunit B, brain isoform OS=Bos taurus OX=9913 GN=ATP6V1B2 PE=1 SV=3
20.4299	20.7442	20.3391	61.5132	20.5044	20.4299	20.4305	0.212575	0.12273	0.0103673	0.0907192	NaN	20.3391	20.7442	0.405071	3	0.405071	20.3391	20.7442	1.38397	Infinity	P42899	60S acidic ribosomal protein P2 OS=Bos taurus OX=9913 GN=RPLP2 PE=3 SV=1
23.5717	23.8565	24.0095	71.4377	23.8126	23.8565	23.8301	0.222186	0.128279	0.00933063	0.152964	NaN	23.5717	24.0095	0.437801	3	0.437801	23.5717	24.0095	-0.855446	Infinity	P49410	Elongation factor Tu, mitochondrial OS=Bos taurus OX=9913 GN=TUFM PE=1 SV=1
19.5598	21.2802	20.5673	61.4073	20.4691	20.5673	20.4965	0.864366	0.499042	0.0422278	0.712864	NaN	19.5598	21.2802	1.72034	3	1.72034	19.5598	21.2802	-0.504668	Infinity	P68252	14-3-3 protein gamma OS=Bos taurus OX=9913 GN=YWHAG PE=1 SV=2
23.3805	23.292	23.5617	70.2342	23.4114	23.3805	23.3973	0.137499	0.0793853	0.00587318	0.0884495	NaN	23.292	23.5617	0.269726	3	0.269726	23.292	23.5617	0.961379	Infinity	P48018	Synaptotagmin-1 OS=Bos taurus OX=9913 GN=SYT1 PE=1 SV=1
21.4636	21.0498	21.1962	63.7096	21.2365	21.1962	21.2208	0.209826	0.121143	0.00988041	0.146355	NaN	21.0498	21.4636	0.413788	3	0.413788	21.0498	21.4636	0.833541	NaN	Q9BGI3	Peroxiredoxin-2 OS=Bos taurus OX=9913 GN=PRDX2 PE=2 SV=1
22.8902	22.8687	22.9465	68.7053	22.9018	22.8902	22.8943	0.0401722	0.0231934	0.00175411	0.0215454	NaN	22.8687	22.9465	0.0778046	3	0.0778046	22.8687	22.9465	1.18864	Infinity	P20488	Synaptophysin OS=Bos taurus OX=9913 GN=SYP PE=1 SV=3
26.9754	26.3822	26.3508	79.7084	26.5695	26.3822	26.3671	0.351891	0.203164	0.0132442	0.0313416	NaN	26.3508	26.9754	0.624559	3	0.624559	26.3508	26.9754	1.71661	NaN	Q9TTK8	Creatine kinase U-type, mitochondrial OS=Bos taurus OX=9913 GN=CKMT1 PE=2 SV=1
20.0677	19.5986	18.9347	58.601	19.5337	19.5986	19.5518	0.569303	0.328687	0.0291447	0.469154	NaN	18.9347	20.0677	1.13304	3	1.13304	18.9347	20.0677	-0.506412	NaN	P20821	Glycine cleavage system H protein, mitochondrial OS=Bos taurus OX=9913 GN=GCSH PE=1 SV=1
17.8093	20.7367	19.9237	58.4697	19.4899	19.9237	19.7705	1.51115	0.872463	0.0775351	0.81304	NaN	17.8093	20.7367	2.92742	3	2.92742	17.8093	20.7367	-1.1853	-Infinity	P23356	Ubiquitin carboxyl-terminal hydrolase isozyme L1 OS=Bos taurus OX=9913 GN=UCHL1 PE=1 SV=2
18.2182	17.7883	17.7519	53.7584	17.9195	17.7883	17.7708	0.259372	0.149748	0.0144743	0.036459	NaN	17.7519	18.2182	0.466364	3	0.466364	17.7519	18.2182	1.69363	Infinity	P02470	Alpha-crystallin A chain OS=Bos taurus OX=9913 GN=CRYAA PE=1 SV=1
22.1508	21.8381	21.7425	65.7313	21.9104	21.8381	21.8445	0.213545	0.12329	0.00974627	0.0956364	NaN	21.7425	22.1508	0.408297	3	0.408297	21.7425	22.1508	1.34949	Infinity	P02253	Histone H1.2 OS=Bos taurus OX=9913 GN=H1-2 PE=1 SV=2
22.8069	22.589	22.5603	67.9562	22.6521	22.589	22.5752	0.134845	0.0778526	0.00595287	0.0287666	NaN	22.5603	22.8069	0.246609	3	0.246609	22.5603	22.8069	1.64379	-Infinity	P80209	Cathepsin D OS=Bos taurus OX=9913 GN=CTSD PE=1 SV=2
25.3951	24.6666	24.821	74.8827	24.9609	24.821	24.8079	0.383892	0.22164	0.0153798	0.154379	NaN	24.6666	25.3951	0.728531	3	0.728531	24.6666	25.3951	1.42229	Infinity	P12344	Aspartate aminotransferase, mitochondrial OS=Bos taurus OX=9913 GN=GOT2 PE=1 SV=2
20.7207	20.9292	20.9305	62.5803	20.8601	20.9292	20.9298	0.120731	0.0697041	0.00578765	0.00129128	NaN	20.7207	20.9305	0.209755	3	0.209755	20.7207	20.9305	-1.73183	Infinity	P68250	14-3-3 protein beta/alpha OS=Bos taurus OX=9913 GN=YWHAB PE=1 SV=2
21.8501	22.4932	22.5657	66.909	22.303	22.4932	22.528	0.39388	0.227407	0.0176604	0.0725346	NaN	21.8501	22.5657	0.71559	3	0.71559	21.8501	22.5657	-1.6662	Infinity	P63212	Guanine nucleotide-binding protein G(I)/G(S)/G(O) subunit gamma-2 OS=Bos taurus OX=9913 GN=GNG2 PE=1 SV=2
20.5016	21.7721	21.8001	64.0737	21.3579	21.7721	21.7855	0.741699	0.42822	0.0347271	0.0279961	NaN	20.5016	21.8001	1.29843	3	1.29843	20.5016	21.8001	-1.72928	Infinity	Q28175	Retinoid isomerohydrolase OS=Bos taurus OX=9913 GN=RPE65 PE=1 SV=3
21.8617	20.9885	21.2747	64.1249	21.375	21.2747	21.3291	0.445183	0.257027	0.0208273	0.286209	NaN	20.9885	21.8617	0.87326	3	0.87326	20.9885	21.8617	0.962224	Infinity	P84080	ADP-ribosylation factor 1 OS=Bos taurus OX=9913 GN=ARF1 PE=1 SV=2
24.0761	23.7407	23.815	71.6317	23.8772	23.815	23.8143	0.176164	0.101708	0.00737789	0.074295	NaN	23.7407	24.0761	0.335411	3	0.335411	23.7407	24.0761	1.39196	-Infinity	A7MB35	Pyruvate dehydrogenase E1 component subunit alpha, somatic form, mitochondrial OS=Bos taurus OX=9913 GN=PDHA1 PE=2 SV=1
20.3172	19.9442	20.2259	60.4874	20.1625	20.2259	20.2155	0.194421	0.112249	0.00964271	0.0913391	NaN	19.9442	20.3172	0.372993	3	0.372993	19.9442	20.3172	-1.312	NaN	Q3MHL4	Adenosylhomocysteinase OS=Bos taurus OX=9913 GN=AHCY PE=2 SV=3
19.0935	20.5249	20.5041	60.1225	20.0408	20.5041	20.5141	0.820508	0.47372	0.0409418	0.0207367	NaN	19.0935	20.5249	1.43142	3	1.43142	19.0935	20.5249	-1.73081	NaN	Q17QH8	Epimerase family protein SDR39U1 OS=Bos taurus OX=9913 GN=SDR39U1 PE=2 SV=1
20.3855	19.2925	19.9682	59.6462	19.8821	19.9682	19.9106	0.551535	0.318429	0.0277403	0.417282	NaN	19.2925	20.3855	1.09294	3	1.09294	19.2925	20.3855	-0.685558	Infinity	A5PJI5	ATPase GET3 OS=Bos taurus OX=9913 GN=GET3 PE=2 SV=1
28.5362	28.0087	28.1123	84.6572	28.2191	28.1123	28.088	0.279506	0.161373	0.00990485	0.103546	NaN	28.0087	28.5362	0.527514	3	0.527514	28.0087	28.5362	1.46848	Infinity	P52205	Rod outer segment membrane protein 1 OS=Bos taurus OX=9913 GN=ROM1 PE=1 SV=2
21.2832	20.8501	21.0631	63.1964	21.0655	21.0631	21.065	0.21654	0.125019	0.0102794	0.212957	NaN	20.8501	21.2832	0.43306	3	0.43306	20.8501	21.2832	0.0494879	Infinity	P51122	Acidic leucine-rich nuclear phosphoprotein 32 family member A OS=Bos taurus OX=9913 GN=ANP32A PE=1 SV=2
19.1426	19.2529	19.6769	58.0724	19.3575	19.2529	19.238	0.28209	0.162865	0.0145727	0.11021	NaN	19.1426	19.6769	0.534286	3	0.534286	19.1426	19.6769	1.43939	Infinity	A5D7N3	Transmembrane protein 11, mitochondrial OS=Bos taurus OX=9913 GN=TMEM11 PE=2 SV=1
19.0418	20.4964	20.1705	59.7087	19.9029	20.1705	20.1681	0.763315	0.4407	0.0383519	0.325888	NaN	19.0418	20.4964	1.45457	3	1.45457	19.0418	20.4964	-1.38369	-Infinity	P07107	Acyl-CoA-binding protein OS=Bos taurus OX=9913 GN=DBI PE=1 SV=2
20.4643	19.5504	19.7928	59.8074	19.9358	19.7928	19.8342	0.473431	0.273336	0.0237478	0.242485	NaN	19.5504	20.4643	0.913904	3	0.913904	19.5504	20.4643	1.23507	Infinity	Q2KJ72	Ubiquitin carboxyl-terminal hydrolase 21 OS=Bos taurus OX=9913 GN=USP21 PE=2 SV=1
22.4671	21.3744	21.5038	65.3453	21.7818	21.5038	21.4417	0.597032	0.344696	0.0274097	0.129484	NaN	21.3744	22.4671	1.09273	3	1.09273	21.3744	22.4671	1.64085	NaN	O77834	Peroxiredoxin-6 OS=Bos taurus OX=9913 GN=PRDX6 PE=1 SV=3
19.1429	18.8254	18.6075	56.5758	18.8586	18.8254	18.849	0.269234	0.155442	0.0142765	0.217897	NaN	18.6075	19.1429	0.535389	3	0.535389	18.6075	19.1429	0.546439	-Infinity	Q2TBW6	ADP-ribosylation factor-like protein 3 OS=Bos taurus OX=9913 GN=ARL3 PE=2 SV=1
17.3271	18.6457	18.7299	54.7026	18.2342	18.6457	18.686	0.78672	0.454213	0.0431453	0.084219	NaN	17.3271	18.7299	1.4028	3	1.4028	17.3271	18.7299	-1.70975	Infinity	P02694	Retinol-binding protein 1 OS=Bos taurus OX=9913 GN=RBP1 PE=1 SV=4
18.2234	21.2736	20.8933	60.3903	20.1301	20.8933	21.0757	1.66219	0.959666	0.0825724	0.380274	NaN	18.2234	21.2736	3.05024	3	3.05024	18.2234	21.2736	-1.63062	-Infinity	Q2HJF7	Calcium/calmodulin-dependent protein kinase type II subunit delta OS=Bos taurus OX=9913 GN=CAMK2D PE=2 SV=1
24.4177	24.4117	24.471	73.3004	24.4335	24.4177	24.4148	0.0326323	0.0188403	0.00133556	0.00601578	NaN	24.4117	24.471	0.059288	3	0.059288	24.4117	24.471	1.66606	Infinity	P00366	Glutamate dehydrogenase 1, mitochondrial OS=Bos taurus OX=9913 GN=GLUD1 PE=1 SV=2
18.2197	18.9602	19.3377	56.5176	18.8392	18.9602	18.8911	0.568714	0.328347	0.0301878	0.377516	NaN	18.2197	19.3377	1.11796	3	1.11796	18.2197	19.3377	-0.913921	-Infinity	P68509	14-3-3 protein eta OS=Bos taurus OX=9913 GN=YWHAH PE=1 SV=2
18.6405	21.5105	21.4088	61.5598	20.5199	21.4088	21.4576	1.62846	0.940192	0.07936	0.101624	NaN	18.6405	21.5105	2.87001	3	2.87001	18.6405	21.5105	-1.72447	-Infinity	P79110	Tricarboxylate transport protein, mitochondrial OS=Bos taurus OX=9913 GN=SLC25A1 PE=1 SV=1
18.0476	17.3674	17.4261	52.841	17.6137	17.4261	17.3979	0.376899	0.217603	0.0213981	0.0586319	NaN	17.3674	18.0476	0.680147	3	0.680147	17.3674	18.0476	1.68501	NaN	Q2KJ22	Ubiquitin carboxyl-terminal hydrolase MINDY-1 OS=Bos taurus OX=9913 GN=MINDY1 PE=2 SV=1
19.7571	20.5844	20.744	61.0855	20.3618	20.5844	20.661	0.529782	0.30587	0.0260184	0.159626	NaN	19.7571	20.744	0.98695	3	0.98695	19.7571	20.744	-1.55683	Infinity	P28801	Glutathione S-transferase P OS=Bos taurus OX=9913 GN=GSTP1 PE=1 SV=2
22.4783	22.7087	22.5604	67.7474	22.5825	22.5604	22.574	0.116792	0.0674299	0.0051718	0.0820656	NaN	22.4783	22.7087	0.230427	3	0.230427	22.4783	22.7087	0.820974	NaN	Q2KJ93	Cell division control protein 42 homolog OS=Bos taurus OX=9913 GN=CDC42 PE=1 SV=1
21.7135	21.4808	21.4807	64.675	21.5583	21.4808	21.4808	0.134367	0.077577	0.00623273	0.000190735	NaN	21.4807	21.7135	0.232826	3	0.232826	21.4807	21.7135	1.73205	Infinity	Q5E948	OCIA domain-containing protein 1 OS=Bos taurus OX=9913 GN=Ociad1 PE=2 SV=1
20.0255	19.4524	19.2907	58.7687	19.5896	19.4524	19.4492	0.386137	0.222936	0.0197113	0.161711	NaN	19.2907	20.0255	0.734837	3	0.734837	19.2907	20.0255	1.39661	Infinity	Q56K14	60S acidic ribosomal protein P1 OS=Bos taurus OX=9913 GN=RPLP1 PE=3 SV=1
17.4116	18.3978	18.7219	54.5313	18.1771	18.3978	18.358	0.682476	0.394028	0.0375459	0.324095	NaN	17.4116	18.7219	1.31033	3	1.31033	17.4116	18.7219	-1.30309	Infinity	P00517	cAMP-dependent protein kinase catalytic subunit alpha OS=Bos taurus OX=9913 GN=PRKACA PE=1 SV=3
20.6518	20.656	20.7789	62.0867	20.6956	20.656	20.654	0.0722004	0.0416849	0.00348869	0.00423241	NaN	20.6518	20.7789	0.127117	3	0.127117	20.6518	20.7789	1.72536	NaN	P62964	Cellular retinoic acid-binding protein 1 OS=Bos taurus OX=9913 GN=CRABP1 PE=1 SV=2
21.7553	21.3523	21.581	64.6886	21.5629	21.581	21.5675	0.202109	0.116687	0.00937299	0.174307	NaN	21.3523	21.7553	0.402996	3	0.402996	21.3523	21.7553	-0.400365	NaN	P63097	Guanine nucleotide-binding protein G(i) subunit alpha-1 OS=Bos taurus OX=9913 GN=GNAI1 PE=1 SV=2
19.0311	19.7359	19.5628	58.3298	19.4433	19.5628	19.5426	0.367273	0.212045	0.0188895	0.173101	NaN	19.0311	19.7359	0.704771	3	0.704771	19.0311	19.7359	-1.30935	-Infinity	P26452	40S ribosomal protein SA OS=Bos taurus OX=9913 GN=RPSA PE=2 SV=4
27.807	27.7254	27.8673	83.3997	27.7999	27.807	27.8018	0.0712389	0.0411298	0.00256256	0.0603104	NaN	27.7254	27.8673	0.141945	3	0.141945	27.7254	27.8673	-0.44453	Infinity	F1MWM0	Retinal-specific phospholipid-transporting ATPase ABCA4 OS=Bos taurus OX=9913 GN=ABCA4 PE=1 SV=2
19.441	19.5991	19.4809	58.5211	19.507	19.4809	19.4864	0.0822169	0.0474679	0.00421473	0.039854	NaN	19.441	19.5991	0.158085	3	0.158085	19.441	19.5991	1.28555	-Infinity	Q2TBV3	Electron transfer flavoprotein subunit beta OS=Bos taurus OX=9913 GN=ETFB PE=1 SV=3
26.1729	25.4488	25.7095	77.3312	25.7771	25.7095	25.7518	0.366769	0.211754	0.0142285	0.260752	NaN	25.4488	26.1729	0.724148	3	0.724148	25.4488	26.1729	0.800657	Infinity	P02722	ADP/ATP translocase 1 OS=Bos taurus OX=9913 GN=SLC25A4 PE=1 SV=3
21.7901	22.3487	22.4667	66.6054	22.2018	22.3487	22.4018	0.36139	0.208649	0.0162775	0.117989	NaN	21.7901	22.4667	0.676544	3	0.676544	21.7901	22.4667	-1.52667	Infinity	Q9N126	Retinol dehydrogenase 8 OS=Bos taurus OX=9913 GN=RDH8 PE=1 SV=1
20.8439	20.7573	20.7832	62.3844	20.7948	20.7832	20.7883	0.0444601	0.025669	0.00213804	0.0258369	NaN	20.7573	20.8439	0.0866032	3	0.0866032	20.7573	20.8439	1.09763	-Infinity	P63099	Calcineurin subunit B type 1 OS=Bos taurus OX=9913 GN=PPP3R1 PE=1 SV=2
24.32	23.724	23.8244	71.8684	23.9561	23.8244	23.7764	0.319082	0.184222	0.0133194	0.100365	NaN	23.724	24.32	0.59597	3	0.59597	23.724	24.32	1.54126	-Infinity	Q3MHP2	Ras-related protein Rab-11B OS=Bos taurus OX=9913 GN=RAB11B PE=2 SV=3
18.0109	19.0739	19.6727	56.7576	18.9192	19.0739	18.9771	0.841608	0.485903	0.0444844	0.59874	NaN	18.0109	19.6727	1.66174	3	1.66174	18.0109	19.6727	-0.799472	NaN	P61257	60S ribosomal protein L26 OS=Bos taurus OX=9913 GN=RPL26 PE=2 SV=1
17.9364	19.3643	19.6625	56.9632	18.9877	19.3643	19.5017	0.922628	0.53268	0.0485907	0.298203	NaN	17.9364	19.6625	1.72614	3	1.72614	17.9364	19.6625	-1.53072	Infinity	Q58DT1	60S ribosomal protein L7 OS=Bos taurus OX=9913 GN=RPL7 PE=2 SV=1
21.0793	20.4357	20.6626	62.1776	20.7259	20.6626	20.7011	0.326436	0.188468	0.0157502	0.226969	NaN	20.4357	21.0793	0.643621	3	0.643621	20.4357	21.0793	0.838913	Infinity	Q9BGI1	Peroxiredoxin-5, mitochondrial OS=Bos taurus OX=9913 GN=PRDX5 PE=2 SV=2
18.7873	18.9891	18.9878	56.7642	18.9214	18.9878	18.9884	0.116167	0.0670689	0.00613943	0.00132561	NaN	18.7873	18.9891	0.201866	3	0.201866	18.7873	18.9891	-1.7318	-Infinity	Q5KR47	Tropomyosin alpha-3 chain OS=Bos taurus OX=9913 GN=TPM3 PE=2 SV=1
17.6973	18.9312	18.3661	54.9945	18.3315	18.3661	18.3393	0.617674	0.356614	0.0336947	0.565077	NaN	17.6973	18.9312	1.23389	3	1.23389	17.6973	18.9312	-0.251141	-Infinity	P41976	Superoxide dismutase [Mn], mitochondrial OS=Bos taurus OX=9913 GN=SOD2 PE=2 SV=1
18.8745	17.7372	17.8842	54.496	18.1653	17.8842	17.8137	0.618575	0.357134	0.0340525	0.146965	NaN	17.7372	18.8745	1.1373	3	1.1373	17.7372	18.8745	1.62271	-Infinity	Q95MP1	Aryl-hydrocarbon-interacting protein-like 1 OS=Bos taurus OX=9913 GN=AIPL1 PE=1 SV=1
21.3484	22.5534	22.3628	66.2645	22.0882	22.3628	22.4542	0.647733	0.373969	0.0293249	0.19058	NaN	21.3484	22.5534	1.20499	3	1.20499	21.3484	22.5534	-1.56489	Infinity	Q3ZBD7	Glucose-6-phosphate isomerase OS=Bos taurus OX=9913 GN=GPI PE=2 SV=4
21.4709	21.4258	20.8795	63.7762	21.2587	21.4258	21.4474	0.329194	0.19006	0.0154851	0.0451584	NaN	20.8795	21.4709	0.591417	3	0.591417	20.8795	21.4709	-1.69545	Infinity	Q2KJC9	Alpha-aminoadipic semialdehyde dehydrogenase OS=Bos taurus OX=9913 GN=ALDH7A1 PE=2 SV=4
25.4233	24.9394	24.9428	75.3055	25.1018	24.9428	24.9412	0.278395	0.160732	0.0110906	0.00348663	NaN	24.9394	25.4233	0.483929	3	0.483929	24.9394	25.4233	1.73175	NaN	P22292	Mitochondrial 2-oxoglutarate/malate carrier protein OS=Bos taurus OX=9913 GN=SLC25A11 PE=1 SV=3
25.3583	25.4631	25.5432	76.3647	25.4549	25.4631	25.457	0.0927395	0.0535432	0.00364329	0.0801029	NaN	25.3583	25.5432	0.184929	3	0.184929	25.3583	25.5432	-0.396721	Infinity	O46469	Regulator of G-protein signaling 9 OS=Bos taurus OX=9913 GN=RGS9 PE=1 SV=1
18.9224	19.5234	19.0311	57.4769	19.159	19.0311	18.9881	0.320229	0.184884	0.0167143	0.108738	NaN	18.9224	19.5234	0.600969	3	0.600969	18.9224	19.5234	1.51009	-Infinity	Q3ZC09	Beta-enolase OS=Bos taurus OX=9913 GN=ENO3 PE=2 SV=1
20.7921	20.4192	20.2276	61.4388	20.4796	20.4192	20.454	0.287042	0.165724	0.014016	0.191568	NaN	20.2276	20.7921	0.564459	3	0.564459	20.2276	20.7921	0.905526	-Infinity	P33567	Beta-synuclein OS=Bos taurus OX=9913 GN=SNCB PE=1 SV=1
18.411	19.6631	20.0558	58.1299	19.3766	19.6631	19.6284	0.858992	0.495939	0.0443313	0.392673	NaN	18.411	20.0558	1.64477	3	1.64477	18.411	20.0558	-1.33383	NaN	P62992	Ubiquitin-40S ribosomal protein S27a OS=Bos taurus OX=9913 GN=RPS27A PE=1 SV=2
25.3489	25.0732	25.1116	75.5337	25.1779	25.1116	25.0932	0.149334	0.0862182	0.00593117	0.0383587	NaN	25.0732	25.3489	0.275692	3	0.275692	25.0732	25.3489	1.60437	-Infinity	P20004	Aconitate hydratase, mitochondrial OS=Bos taurus OX=9913 GN=ACO2 PE=1 SV=4
21.163	21.3243	21.5559	64.0432	21.3477	21.3243	21.3411	0.197485	0.114018	0.00925087	0.161325	NaN	21.163	21.5559	0.392883	3	0.392883	21.163	21.5559	0.525954	NaN	Q29466	V-type proton ATPase 116 kDa subunit a 1 OS=Bos taurus OX=9913 GN=ATP6V0A1 PE=1 SV=1
19.2464	18.6236	18.6057	56.4757	18.8252	18.6236	18.615	0.364876	0.210661	0.0193823	0.0178699	NaN	18.6057	19.2464	0.64073	3	0.64073	18.6057	19.2464	1.72738	Infinity	P04975	Clathrin light chain B OS=Bos taurus OX=9913 GN=CLTB PE=1 SV=1
18.0468	18.1459	18.4192	54.6119	18.204	18.1459	18.163	0.192839	0.111335	0.0105932	0.0990829	NaN	18.0468	18.4192	0.372337	3	0.372337	18.0468	18.4192	1.232	Infinity	Q32LG5	Receptor expression-enhancing protein 6 OS=Bos taurus OX=9913 GN=REEP6 PE=1 SV=1
18.7258	19.7024	18.7064	57.1346	19.0449	18.7258	18.7165	0.569549	0.328829	0.0299056	0.0193958	NaN	18.7064	19.7024	0.996042	3	0.996042	18.7064	19.7024	1.72979	Infinity	P21856	Rab GDP dissociation inhibitor alpha OS=Bos taurus OX=9913 GN=GDI1 PE=1 SV=1
20.0697	19.1364	19.3532	58.5593	19.5198	19.3532	19.3654	0.488424	0.281992	0.025022	0.216732	NaN	19.1364	20.0697	0.933256	3	0.933256	19.1364	20.0697	1.35634	NaN	P01252	Prothymosin alpha OS=Bos taurus OX=9913 GN=PTMA PE=1 SV=2
22.3113	22.0544	22.0658	66.4315	22.1438	22.0658	22.0603	0.14515	0.0838023	0.00655487	0.0114231	NaN	22.0544	22.3113	0.256924	3	0.256924	22.0544	22.3113	1.71999	Infinity	Q9BGI0	4-aminobutyrate aminotransferase, mitochondrial OS=Bos taurus OX=9913 GN=ABAT PE=2 SV=1
17.1733	19.0901	18.547	54.8103	18.2701	18.547	18.4419	0.987925	0.570379	0.0540733	0.543072	NaN	17.1733	19.0901	1.91677	3	1.91677	17.1733	19.0901	-1.16211	-Infinity	Q3ZBZ8	Stress-induced-phosphoprotein 1 OS=Bos taurus OX=9913 GN=STIP1 PE=2 SV=1
17.867	19.157	18.8723	55.8963	18.6321	18.8723	18.8769	0.677759	0.391304	0.0363758	0.284674	NaN	17.867	19.157	1.29007	3	1.29007	17.867	19.157	-1.39467	-Infinity	Q2TBQ5	60S ribosomal protein L7a OS=Bos taurus OX=9913 GN=RPL7A PE=2 SV=3
18.0513	18.7054	18.6839	55.4406	18.4802	18.6839	18.6942	0.371586	0.214535	0.0201072	0.0214748	NaN	18.0513	18.7054	0.654074	3	0.654074	18.0513	18.7054	-1.72554	Infinity	Q5E9E6	60S ribosomal protein L10a OS=Bos taurus OX=9913 GN=RPL10A PE=2 SV=3
24.0456	24.2961	24.3108	72.6526	24.2175	24.2961	24.3032	0.149051	0.0860545	0.00615466	0.0146923	NaN	24.0456	24.3108	0.265196	3	0.265196	24.0456	24.3108	-1.71314	-Infinity	P31836	Neural cell adhesion molecule 1 OS=Bos taurus OX=9913 GN=NCAM1 PE=1 SV=1
21.9105	22.3474	21.975	66.233	22.0777	21.975	21.9441	0.235859	0.136174	0.0106832	0.0645447	NaN	21.9105	22.3474	0.436951	3	0.436951	21.9105	22.3474	1.58727	Infinity	P63026	Vesicle-associated membrane protein 2 OS=Bos taurus OX=9913 GN=VAMP2 PE=1 SV=2
20.7991	20.8075	20.6694	62.276	20.7587	20.7991	20.8031	0.0774074	0.0446912	0.00372892	0.00842285	NaN	20.6694	20.8075	0.138086	3	0.138086	20.6694	20.8075	-1.70901	-Infinity	Q2HJD7	3-hydroxyisobutyrate dehydrogenase, mitochondrial OS=Bos taurus OX=9913 GN=HIBADH PE=2 SV=1
19.4066	18.936	18.3828	56.7254	18.9085	18.936	18.9147	0.51242	0.295846	0.0271	0.470573	NaN	18.3828	19.4066	1.02373	3	1.02373	18.3828	19.4066	-0.241045	-Infinity	A4IFA7	3-oxoacyl-[acyl-carrier-protein] reductase OS=Bos taurus OX=9913 GN=CBR4 PE=2 SV=1
17.9933	18.3368	18.6222	54.9523	18.3174	18.3368	18.3219	0.314892	0.181803	0.0171908	0.285419	NaN	17.9933	18.6222	0.628891	3	0.628891	17.9933	18.6222	-0.275489	-Infinity	Q3T025	60S ribosomal protein L17 OS=Bos taurus OX=9913 GN=RPL17 PE=2 SV=3
20.1142	21.5388	21.5726	63.2256	21.0752	21.5388	21.555	0.832397	0.480585	0.0394965	0.0337772	NaN	20.1142	21.5726	1.45835	3	1.45835	20.1142	21.5726	-1.72884	-Infinity	Q17QQ3	Synaptosomal-associated protein 25 OS=Bos taurus OX=9913 GN=SNAP25 PE=1 SV=1
20.8352	21.2349	21.353	63.4231	21.141	21.2349	21.2309	0.271374	0.156678	0.0128364	0.118183	NaN	20.8352	21.353	0.517847	3	0.517847	20.8352	21.353	-1.36987	-Infinity	Q3ZBA8	Protein NDRG2 OS=Bos taurus OX=9913 GN=NDRG2 PE=2 SV=1
17.5742	17.845	18.4501	53.8693	17.9564	17.845	17.8989	0.44843	0.258901	0.0249732	0.270752	NaN	17.5742	18.4501	0.875841	3	0.875841	17.5742	18.4501	1.04928	Infinity	P62866	40S ribosomal protein S30 OS=Bos taurus OX=9913 GN=FAU PE=1 SV=1
23.7204	23.8733	23.7852	71.379	23.793	23.7852	23.7909	0.0767581	0.0443163	0.00322608	0.0647907	NaN	23.7204	23.8733	0.152924	3	0.152924	23.7204	23.8733	0.451463	-Infinity	P11024	NAD(P) transhydrogenase, mitochondrial OS=Bos taurus OX=9913 GN=NNT PE=1 SV=3
18.8271	18.0218	18.3471	55.196	18.3987	18.3471	18.3835	0.405101	0.233885	0.0220179	0.325333	NaN	18.0218	18.8271	0.805269	3	0.805269	18.0218	18.8271	0.563201	NaN	Q3T171	60S ribosomal protein L36 OS=Bos taurus OX=9913 GN=RPL36 PE=3 SV=3
24.2593	23.5638	23.8777	71.7008	23.9003	23.8777	23.895	0.348289	0.201084	0.0145726	0.313902	NaN	23.5638	24.2593	0.69548	3	0.69548	23.5638	24.2593	0.290245	-Infinity	Q3T0F5	Ras-related protein Rab-7a OS=Bos taurus OX=9913 GN=RAB7A PE=2 SV=1
24.7882	25.0301	25.0941	74.9124	24.9708	25.0301	25.0369	0.161301	0.0931272	0.00645959	0.0640106	NaN	24.7882	25.0941	0.305832	3	0.305832	24.7882	25.0941	-1.43027	Infinity	P61763	Syntaxin-binding protein 1 OS=Bos taurus OX=9913 GN=STXBP1 PE=1 SV=1
17.8948	18.3921	18.6947	54.9817	18.3272	18.3921	18.3491	0.403914	0.2332	0.022039	0.302605	NaN	17.8948	18.6947	0.799965	3	0.799965	17.8948	18.6947	-0.704573	-Infinity	P79103	40S ribosomal protein S4 OS=Bos taurus OX=9913 GN=RPS4 PE=2 SV=3
28.3844	27.9747	28.0068	84.3659	28.122	28.0068	27.9914	0.227855	0.131552	0.0081024	0.0320969	NaN	27.9747	28.3844	0.409725	3	0.409725	27.9747	28.3844	1.69347	Infinity	P32007	ADP/ATP translocase 3 OS=Bos taurus OX=9913 GN=SLC25A6 PE=1 SV=3
18.3133	17.995	17.7604	54.0687	18.0229	17.995	18.0155	0.277501	0.160216	0.0153972	0.234652	NaN	17.7604	18.3133	0.5529	3	0.5529	17.7604	18.3133	0.447318	Infinity	Q08DH7	Alpha-internexin OS=Bos taurus OX=9913 GN=INA PE=2 SV=1
21.0243	20.5818	20.4201	62.0262	20.6754	20.5818	20.6101	0.312753	0.180568	0.0151268	0.161736	NaN	20.4201	21.0243	0.604151	3	0.604151	20.4201	21.0243	1.2257	-Infinity	P81287	Annexin A5 OS=Bos taurus OX=9913 GN=ANXA5 PE=1 SV=3
18.6469	17.947	18.4725	55.0664	18.3555	18.4725	18.45	0.364362	0.210365	0.0198503	0.174421	NaN	17.947	18.6469	0.699961	3	0.699961	17.947	18.6469	-1.29633	-Infinity	Q17QV3	Small ubiquitin-related modifier 3 OS=Bos taurus OX=9913 GN=SUMO3 PE=3 SV=1
18.1622	18.2666	18.335	54.7638	18.2546	18.2666	18.2583	0.087058	0.0502629	0.00476909	0.0684185	NaN	18.1622	18.335	0.172869	3	0.172869	18.1622	18.335	-0.609007	NaN	Q56JX8	40S ribosomal protein S13 OS=Bos taurus OX=9913 GN=RPS13 PE=2 SV=3
22.8036	22.3418	22.603	67.7484	22.5828	22.603	22.5879	0.231519	0.133667	0.010252	0.2006	NaN	22.3418	22.8036	0.461718	3	0.461718	22.3418	22.8036	-0.389118	-Infinity	Q0IIG8	Ras-related protein Rab-18 OS=Bos taurus OX=9913 GN=RAB18 PE=2 SV=1
18.3571	16.8159	17.276	52.4489	17.483	17.276	17.3679	0.791167	0.456781	0.0452536	0.460104	NaN	16.8159	18.3571	1.54118	3	1.54118	16.8159	18.3571	1.09674	-Infinity	Q0P5F3	Protein lin-7 homolog C OS=Bos taurus OX=9913 GN=LIN7C PE=2 SV=1
19.7575	20.6758	20.9058	61.3391	20.4464	20.6758	20.7202	0.607526	0.350756	0.0297132	0.230001	NaN	19.7575	20.9058	1.14824	3	1.14824	19.7575	20.9058	-1.45697	Infinity	P30671	Guanine nucleotide-binding protein G(I)/G(S)/G(O) subunit gamma-7 OS=Bos taurus OX=9913 GN=GNG7 PE=1 SV=1
18.6924	18.1104	18.4447	55.2475	18.4158	18.4447	18.4235	0.292073	0.168628	0.0158599	0.247704	NaN	18.1104	18.6924	0.582003	3	0.582003	18.1104	18.6924	-0.440385	Infinity	Q3T0S6	60S ribosomal protein L8 OS=Bos taurus OX=9913 GN=RPL8 PE=1 SV=3
23.0242	23.083	22.852	68.9592	22.9864	23.0242	23.0157	0.120062	0.0693177	0.00522316	0.058773	NaN	22.852	23.083	0.231014	3	0.231014	22.852	23.083	-1.27694	Infinity	Q29RZ0	Acetyl-CoA acetyltransferase, mitochondrial OS=Bos taurus OX=9913 GN=ACAT1 PE=2 SV=1
20.1659	19.3912	19.6018	59.1589	19.7196	19.6018	19.6399	0.400596	0.231284	0.0203146	0.210602	NaN	19.3912	20.1659	0.774754	3	0.774754	19.3912	20.1659	1.20927	-Infinity	Q3ZCF5	Ornithine aminotransferase, mitochondrial OS=Bos taurus OX=9913 GN=OAT PE=2 SV=1
20.3218	18.8567	19.277	58.4555	19.4852	19.277	19.3593	0.754422	0.435566	0.0387177	0.420273	NaN	18.8567	20.3218	1.46512	3	1.46512	18.8567	20.3218	1.14726	-Infinity	O41515	Microtubule-associated proteins 1A/1B light chain 3B OS=Bos taurus OX=9913 GN=MAP1LC3B PE=1 SV=4
18.462	19.17	18.4314	56.0633	18.6878	18.462	18.4473	0.417895	0.241272	0.022362	0.030592	NaN	18.4314	19.17	0.738626	3	0.738626	18.4314	19.17	1.72161	Infinity	Q5E988	40S ribosomal protein S5 OS=Bos taurus OX=9913 GN=RPS5 PE=2 SV=3
23.0342	22.6968	22.7428	68.4737	22.8246	22.7428	22.7207	0.182952	0.105627	0.00801557	0.0460339	NaN	22.6968	23.0342	0.337381	3	0.337381	22.6968	23.0342	1.6095	Infinity	Q32PB8	40S ribosomal protein S21 OS=Bos taurus OX=9913 GN=RPS21 PE=1 SV=1
18.185	17.8195	17.8824	53.8869	17.9623	17.8824	17.8532	0.195402	0.112815	0.0108784	0.0629082	NaN	17.8195	18.185	0.365486	3	0.365486	17.8195	18.185	1.53228	-Infinity	A7MBI0	Protein kinase C and casein kinase substrate in neurons protein 1 OS=Bos taurus OX=9913 GN=PACSIN1 PE=2 SV=1
21.8329	21.4087	21.4505	64.6921	21.564	21.4505	21.4305	0.233795	0.134982	0.0108419	0.0417747	NaN	21.4087	21.8329	0.424213	3	0.424213	21.4087	21.8329	1.67005	-Infinity	Q0II87	Transcription factor A, mitochondrial OS=Bos taurus OX=9913 GN=TFAM PE=2 SV=1
18.4811	18.7806	18.3313	55.5931	18.531	18.4811	18.509	0.228758	0.132073	0.0123446	0.149763	NaN	18.3313	18.7806	0.449272	3	0.449272	18.3313	18.7806	0.935158	Infinity	Q2KJA1	Endophilin-A2 OS=Bos taurus OX=9913 GN=SH3GL1 PE=2 SV=1
19.3235	19.362	19.0726	57.7581	19.2527	19.3235	19.342	0.157173	0.0907439	0.00816369	0.0385151	NaN	19.0726	19.362	0.289438	3	0.289438	19.0726	19.362	-1.61578	-Infinity	P08814	Parathymosin OS=Bos taurus OX=9913 GN=PTMS PE=1 SV=2
21.1935	21.5746	21.268	64.036	21.3453	21.268	21.2498	0.202004	0.116627	0.00946362	0.0744915	NaN	21.1935	21.5746	0.381128	3	0.381128	21.1935	21.5746	1.47086	-Infinity	Q29RK2	Pyruvate carboxylase, mitochondrial OS=Bos taurus OX=9913 GN=PC PE=2 SV=2
23.5102	22.9967	22.98	69.4869	23.1623	22.9967	22.9887	0.301389	0.174007	0.013012	0.0166435	NaN	22.98	23.5102	0.530144	3	0.530144	22.98	23.5102	1.72611	NaN	Q28852	ATP synthase subunit g, mitochondrial OS=Bos taurus OX=9913 GN=ATP5MG PE=1 SV=3
17.9215	17.5683	18.0426	53.5324	17.8441	17.9215	17.9036	0.246451	0.142289	0.0138113	0.121103	NaN	17.5683	18.0426	0.474333	3	0.474333	17.5683	18.0426	-1.27355	NaN	Q56JV1	40S ribosomal protein S26 OS=Bos taurus OX=9913 GN=RPS26 PE=1 SV=3
18.2865	18.7147	18.958	55.9592	18.6531	18.7147	18.6758	0.339964	0.196279	0.0182256	0.243395	NaN	18.2865	18.958	0.671513	3	0.671513	18.2865	18.958	-0.788302	Infinity	Q3ZCF3	S-phase kinase-associated protein 1 OS=Bos taurus OX=9913 GN=SKP1 PE=2 SV=1
26.6947	26.607	26.742	80.0437	26.6812	26.6947	26.6866	0.0684764	0.0395349	0.00256646	0.0473003	NaN	26.607	26.742	0.134956	3	0.134956	26.607	26.742	-0.849891	Infinity	Q08DA1	Sodium/potassium-transporting ATPase subunit alpha-1 OS=Bos taurus OX=9913 GN=ATP1A1 PE=1 SV=1
20.0656	21.4082	20.7934	62.2672	20.7557	20.7934	20.7643	0.672069	0.388019	0.0323799	0.614807	NaN	20.0656	21.4082	1.34256	3	1.34256	20.0656	21.4082	-0.251285	NaN	Q3SZI8	Isovaleryl-CoA dehydrogenase, mitochondrial OS=Bos taurus OX=9913 GN=IVD PE=2 SV=1
24.3766	24.7598	24.5286	73.665	24.555	24.5286	24.5469	0.192923	0.111384	0.00785676	0.15197	NaN	24.3766	24.7598	0.383127	3	0.383127	24.3766	24.7598	0.604167	Infinity	P05630	ATP synthase subunit delta, mitochondrial OS=Bos taurus OX=9913 GN=ATP5F1D PE=1 SV=2
21.8427	22.0931	22.3235	66.2593	22.0864	22.0931	22.0878	0.240509	0.138858	0.0108895	0.230459	NaN	21.8427	22.3235	0.480881	3	0.480881	21.8427	22.3235	-0.124405	Infinity	P61267	Syntaxin-1B OS=Bos taurus OX=9913 GN=STX1B PE=1 SV=1
18.4211	18.5165	17.756	54.6936	18.2312	18.4211	18.4669	0.414277	0.239183	0.0227235	0.0954018	NaN	17.756	18.5165	0.760477	3	0.760477	17.756	18.5165	-1.62929	Infinity	Q2KJE4	Electron transfer flavoprotein subunit alpha, mitochondrial OS=Bos taurus OX=9913 GN=ETFA PE=2 SV=1
19.7283	20.5931	20.7946	61.116	20.372	20.5931	20.6562	0.566479	0.327057	0.0278067	0.201519	NaN	19.7283	20.7946	1.06628	3	1.06628	19.7283	20.7946	-1.48873	Infinity	P36225	Microtubule-associated protein 4 OS=Bos taurus OX=9913 GN=MAP4 PE=1 SV=1
17.8798	19.7068	19.1261	56.7128	18.9043	19.1261	19.0124	0.933489	0.53895	0.0493798	0.580696	NaN	17.8798	19.7068	1.827	3	1.827	17.8798	19.7068	-1.00913	-Infinity	Q2KHX6	Ketimine reductase mu-crystallin OS=Bos taurus OX=9913 GN=CRYM PE=2 SV=1
18.8348	18.854	19.5653	57.2541	19.0847	18.854	18.8448	0.416326	0.240366	0.0218146	0.0192585	NaN	18.8348	19.5653	0.730534	3	0.730534	18.8348	19.5653	1.72788	Infinity	P61284	60S ribosomal protein L12 OS=Bos taurus OX=9913 GN=RPL12 PE=2 SV=1
23.8724	23.2566	23.4455	70.5745	23.5248	23.4455	23.4832	0.315513	0.182161	0.0134119	0.18895	NaN	23.2566	23.8724	0.615885	3	0.615885	23.2566	23.8724	1.0599	-Infinity	P04394	NADH dehydrogenase [ubiquinone] flavoprotein 2, mitochondrial OS=Bos taurus OX=9913 GN=NDUFV2 PE=1 SV=3
21.4239	21.049	20.581	63.054	21.018	21.049	21.0255	0.422331	0.243833	0.0200938	0.374916	NaN	20.581	21.4239	0.842949	3	0.842949	20.581	21.4239	-0.328938	-Infinity	Q3T0I5	Mitochondrial fission 1 protein OS=Bos taurus OX=9913 GN=FIS1 PE=2 SV=1
22.4038	22.6175	22.6814	67.7027	22.5676	22.6175	22.6147	0.145345	0.0839149	0.00644043	0.0638351	NaN	22.4038	22.6814	0.277517	3	0.277517	22.4038	22.6814	-1.36382	Infinity	P62998	Ras-related C3 botulinum toxin substrate 1 OS=Bos taurus OX=9913 GN=RAC1 PE=1 SV=1
18.9862	18.615	18.6217	56.2229	18.741	18.6217	18.6185	0.21238	0.122618	0.0113324	0.00667763	NaN	18.615	18.9862	0.371147	3	0.371147	18.615	18.9862	1.73012	Infinity	Q0VCP1	Adenylate kinase 4, mitochondrial OS=Bos taurus OX=9913 GN=AK4 PE=2 SV=1
20.1619	19.5095	19.5663	59.2377	19.7459	19.5663	19.539	0.361397	0.208653	0.0183024	0.0568161	NaN	19.5095	20.1619	0.65243	3	0.65243	19.5095	20.1619	1.68401	Infinity	Q0VCY1	Vesicle-associated membrane protein-associated protein A OS=Bos taurus OX=9913 GN=VAPA PE=2 SV=1
18.466	18.7864	18.0402	55.2926	18.4309	18.466	18.44	0.374314	0.216111	0.0203091	0.32037	NaN	18.0402	18.7864	0.746151	3	0.746151	18.0402	18.7864	-0.418696	NaN	Q08E20	S-formylglutathione hydrolase OS=Bos taurus OX=9913 GN=ESD PE=2 SV=1
18.2881	20.1813	20.1414	58.6109	19.537	20.1414	20.1605	1.08168	0.624511	0.0553661	0.0399151	NaN	18.2881	20.1813	1.89317	3	1.89317	18.2881	20.1813	-1.7294	-Infinity	P61285	Dynein light chain 1, cytoplasmic OS=Bos taurus OX=9913 GN=DYNLL1 PE=1 SV=1
19.2704	18.0852	18.7465	56.102	18.7007	18.7465	18.7119	0.593943	0.342913	0.0317605	0.523962	NaN	18.0852	19.2704	1.18524	3	1.18524	18.0852	19.2704	-0.344726	-Infinity	P39942	V-type proton ATPase subunit D OS=Bos taurus OX=9913 GN=ATP6V1D PE=1 SV=1
21.4696	21.6476	21.7548	64.8721	21.624	21.6476	21.6321	0.144038	0.0831602	0.006661	0.107153	NaN	21.4696	21.7548	0.285156	3	0.285156	21.4696	21.7548	-0.717996	Infinity	Q3T0Q4	Nucleoside diphosphate kinase B OS=Bos taurus OX=9913 GN=NME2 PE=1 SV=1
18.9881	17.859	17.7296	54.5767	18.1922	17.859	17.7969	0.692255	0.399673	0.0380522	0.12936	NaN	17.7296	18.9881	1.25846	3	1.25846	17.7296	18.9881	1.66426	-Infinity	P62326	Thymosin beta-4 OS=Bos taurus OX=9913 GN=TMSB4 PE=1 SV=2
18.3768	19.8456	19.3408	57.5632	19.1877	19.3408	19.251	0.746297	0.430875	0.0388945	0.504805	NaN	18.3768	19.8456	1.46885	3	1.46885	18.3768	19.8456	-0.884211	NaN	P63243	Receptor of activated protein C kinase 1 OS=Bos taurus OX=9913 GN=RACK1 PE=2 SV=3
19.6133	20.6443	20.0949	60.3525	20.1175	20.0949	20.1126	0.515865	0.297835	0.0256426	0.481588	NaN	19.6133	20.6443	1.03099	3	1.03099	19.6133	20.6443	0.196795	Infinity	A7YWC4	ATPase family AAA domain-containing protein 3 OS=Bos taurus OX=9913 GN=ATAD3 PE=2 SV=1
17.4497	18.0751	18.2622	53.787	17.929	18.0751	18.0665	0.425535	0.245683	0.0237344	0.187145	NaN	17.4497	18.2622	0.81258	3	0.81258	17.4497	18.2622	-1.36285	Infinity	Q3MHM7	60S ribosomal protein L35 OS=Bos taurus OX=9913 GN=RPL35 PE=2 SV=3
21.3973	19.6243	20.2341	61.2557	20.4186	20.2341	20.3425	0.900772	0.520061	0.0441154	0.609852	NaN	19.6243	21.3973	1.773	3	1.773	19.6243	21.3973	0.88274	NaN	P48818	Very long-chain specific acyl-CoA dehydrogenase, mitochondrial OS=Bos taurus OX=9913 GN=ACADVL PE=2 SV=3
18.519	18.1037	18.2086	54.8313	18.2771	18.2086	18.2232	0.215941	0.124674	0.0118148	0.104851	NaN	18.1037	18.519	0.415257	3	0.415257	18.1037	18.519	1.2841	-Infinity	Q32P85	Dynein light chain roadblock-type 2 OS=Bos taurus OX=9913 GN=DYNLRB2 PE=3 SV=1
17.233	18.1161	18.5111	53.8602	17.9534	18.1161	18.0375	0.654373	0.377802	0.0364484	0.395021	NaN	17.233	18.5111	1.27806	3	1.27806	17.233	18.5111	-1.04953	Infinity	Q95140	60S acidic ribosomal protein P0 OS=Bos taurus OX=9913 GN=RPLP0 PE=2 SV=3
19.0096	20.6107	20.7739	60.3942	20.1314	20.6107	20.6889	0.974903	0.56286	0.048427	0.163244	NaN	19.0096	20.7739	1.76427	3	1.76427	19.0096	20.7739	-1.67758	-Infinity	Q3T0S5	Fructose-bisphosphate aldolase B OS=Bos taurus OX=9913 GN=ALDOB PE=2 SV=1
17.346	18.4375	18.4623	54.2458	18.0819	18.4375	18.4494	0.637466	0.368041	0.0352543	0.024868	NaN	17.346	18.4623	1.11635	3	1.11635	17.346	18.4623	-1.72909	Infinity	Q3SZ90	60S ribosomal protein L13a OS=Bos taurus OX=9913 GN=RPL13A PE=2 SV=3
19.1766	20.1706	18.8442	58.1914	19.3971	19.1766	19.221	0.69017	0.39847	0.035581	0.332388	NaN	18.8442	20.1706	1.32643	3	1.32643	18.8442	20.1706	1.29117	NaN	P80311	Peptidyl-prolyl cis-trans isomerase B OS=Bos taurus OX=9913 GN=PPIB PE=1 SV=4
23.9866	24.1493	24.144	72.2798	24.0933	24.144	24.1465	0.092459	0.0533812	0.00383754	0.00521851	NaN	23.9866	24.1493	0.162689	3	0.162689	23.9866	24.1493	-1.72585	NaN	P00129	Cytochrome b-c1 complex subunit 7 OS=Bos taurus OX=9913 GN=UQCRB PE=1 SV=3
18.0564	19.3195	19.5775	56.9535	18.9845	19.3195	19.442	0.813995	0.46996	0.0428768	0.257971	NaN	18.0564	19.5775	1.52105	3	1.52105	18.0564	19.5775	-1.5384	NaN	Q24JY1	60S ribosomal protein L23a OS=Bos taurus OX=9913 GN=RPL23A PE=1 SV=1
20.123	20.271	20.3484	60.7424	20.2475	20.271	20.2572	0.114528	0.0661228	0.00565641	0.077425	NaN	20.123	20.3484	0.225405	3	0.225405	20.123	20.3484	-0.885106	-Infinity	P0C0S9	Histone H2A type 1 OS=Bos taurus OX=9913 PE=1 SV=2
20.8273	20.7245	20.8427	62.3945	20.7982	20.8273	20.8347	0.0642508	0.0370952	0.00308925	0.0153027	NaN	20.7245	20.8427	0.118145	3	0.118145	20.7245	20.8427	-1.62217	Infinity	Q2HJF8	Mitochondrial Rho GTPase 1 OS=Bos taurus OX=9913 GN=RHOT1 PE=2 SV=1
17.7023	17.6751	17.7171	53.0945	17.6982	17.7023	17.6998	0.0213038	0.0122997	0.00120373	0.0148754	NaN	17.6751	17.7171	0.0420151	3	0.0420151	17.6751	17.7171	-0.831728	-Infinity	Q5E973	60S ribosomal protein L18 OS=Bos taurus OX=9913 GN=RPL18 PE=2 SV=3
18.706	18.4597	19.0642	56.2298	18.7433	18.706	18.7325	0.303954	0.175488	0.0162167	0.24625	NaN	18.4597	19.0642	0.604462	3	0.604462	18.4597	19.0642	0.544195	Infinity	Q2HJ94	DnaJ homolog subfamily A member 2 OS=Bos taurus OX=9913 GN=DNAJA2 PE=2 SV=1
23.0758	23.3778	23.1536	69.6073	23.2024	23.1536	23.1656	0.156803	0.0905305	0.00675806	0.0777683	NaN	23.0758	23.3778	0.301992	3	0.301992	23.0758	23.3778	1.26521	Infinity	A6QP55	Sideroflexin-3 OS=Bos taurus OX=9913 GN=SFXN3 PE=2 SV=1
19.4553	20.6704	20.406	60.5316	20.1772	20.406	20.4163	0.639046	0.368953	0.0316717	0.264345	NaN	19.4553	20.6704	1.2151	3	1.2151	19.4553	20.6704	-1.40463	Infinity	Q5EAD2	D-3-phosphoglycerate dehydrogenase OS=Bos taurus OX=9913 GN=PHGDH PE=2 SV=3
18.7518	19.0683	19.7826	57.6027	19.2009	19.0683	19.1313	0.528036	0.304862	0.0275006	0.316442	NaN	18.7518	19.7826	1.03078	3	1.03078	18.7518	19.7826	1.059	Infinity	Q08DG4	F-box/LRR-repeat protein 8 OS=Bos taurus OX=9913 GN=FBXL8 PE=2 SV=1
19.9237	17.2287	18.5405	55.693	18.5643	18.5405	18.5596	1.34767	0.778079	0.0725947	1.31184	NaN	17.2287	19.9237	2.69503	3	2.69503	17.2287	19.9237	0.0793838	-Infinity	Q2KJG8	[3-methyl-2-oxobutanoate dehydrogenase [lipoamide]] kinase, mitochondrial OS=Bos taurus OX=9913 GN=BCKDK PE=2 SV=1
17.4214	17.5685	17.8345	52.8244	17.6081	17.5685	17.5929	0.209427	0.120913	0.0118938	0.147114	NaN	17.4214	17.8345	0.413185	3	0.413185	17.4214	17.8345	0.821477	-Infinity	A6QLP7	Translocon-associated protein subunit alpha OS=Bos taurus OX=9913 GN=SSR1 PE=2 SV=1
18.0068	18.7893	19.1229	55.919	18.6397	18.7893	18.7227	0.572873	0.330748	0.0307341	0.333603	NaN	18.0068	19.1229	1.11605	3	1.11605	18.0068	19.1229	-1.09509	Infinity	A2VDZ9	Vesicle-associated membrane protein-associated protein B OS=Bos taurus OX=9913 GN=VAPB PE=2 SV=1
21.6771	21.4596	21.4137	64.5504	21.5168	21.4596	21.4389	0.140712	0.0812401	0.00653963	0.045948	NaN	21.4137	21.6771	0.263424	3	0.263424	21.4137	21.6771	1.5266	Infinity	Q3T0B6	Complement component 1 Q subcomponent-binding protein, mitochondrial OS=Bos taurus OX=9913 GN=C1QBP PE=2 SV=1
17.9729	17.3658	17.7507	53.0894	17.6965	17.7507	17.7161	0.307188	0.177355	0.0173587	0.222273	NaN	17.3658	17.9729	0.607161	3	0.607161	17.3658	17.9729	-0.769324	-Infinity	Q3T0L7	60S ribosomal protein L28 OS=Bos taurus OX=9913 GN=RPL28 PE=2 SV=3
19.0602	18.9748	18.6919	56.7269	18.909	18.9748	18.9702	0.192805	0.111316	0.0101965	0.0854053	NaN	18.6919	19.0602	0.368357	3	0.368357	18.6919	19.0602	-1.35762	Infinity	Q3SYU2	Elongation factor 2 OS=Bos taurus OX=9913 GN=EEF2 PE=2 SV=3
19.2451	18.7293	16.1795	54.1539	18.0513	18.7293	18.9759	1.64142	0.947672	0.0909307	0.515867	NaN	16.1795	19.2451	3.06563	3	3.06563	16.1795	19.2451	-1.54158	NaN	Q56JU9	40S ribosomal protein S24 OS=Bos taurus OX=9913 GN=RPS24 PE=2 SV=2
18.8221	18.521	18.5498	55.8929	18.631	18.5498	18.536	0.166178	0.0959432	0.00891948	0.0288372	NaN	18.521	18.8221	0.301163	3	0.301163	18.521	18.8221	1.67356	Infinity	P02510	Alpha-crystallin B chain OS=Bos taurus OX=9913 GN=CRYAB PE=1 SV=2
17.4431	19.9858	19.1286	56.5576	18.8525	19.1286	18.9714	1.29362	0.746873	0.068618	0.857239	NaN	17.4431	19.9858	2.54267	3	2.54267	17.4431	19.9858	-0.916588	Infinity	Q2YDJ4	Adenosine 5'-monophosphoramidase HINT3 OS=Bos taurus OX=9913 GN=HINT3 PE=2 SV=1
17.0025	21.3805	20.0046	58.3876	19.4625	20.0046	19.7331	2.23878	1.29256	0.11503	1.3759	NaN	17.0025	21.3805	4.37802	3	4.37802	17.0025	21.3805	-1.0257	Infinity	Q66LN0	Prostaglandin E synthase 2 OS=Bos taurus OX=9913 GN=PTGES2 PE=1 SV=3
17.6978	17.3736	17.1951	52.2665	17.4222	17.3736	17.4035	0.254842	0.147133	0.0146274	0.178581	NaN	17.1951	17.6978	0.502708	3	0.502708	17.1951	17.6978	0.825637	NaN	Q3T0D0	Heterogeneous nuclear ribonucleoprotein K OS=Bos taurus OX=9913 GN=HNRNPK PE=2 SV=1
17.3514	17.4076	18.0639	52.8229	17.6076	17.4076	17.3806	0.396158	0.228722	0.0224992	0.0562096	NaN	17.3514	18.0639	0.712542	3	0.712542	17.3514	18.0639	1.69291	NaN	P61356	60S ribosomal protein L27 OS=Bos taurus OX=9913 GN=RPL27 PE=2 SV=2
18.7962	18.4128	18.0876	55.2966	18.4322	18.4128	18.4278	0.354706	0.20479	0.0192438	0.325186	NaN	18.0876	18.7962	0.708614	3	0.708614	18.0876	18.7962	0.245563	Infinity	Q3T0K1	Calumenin OS=Bos taurus OX=9913 GN=CALU PE=2 SV=1
25.2925	24.397	24.6062	74.2957	24.7652	24.6062	24.6195	0.468424	0.270445	0.0189146	0.209196	NaN	24.397	25.2925	0.895447	3	0.895447	24.397	25.2925	1.35159	-Infinity	P27674	Solute carrier family 2, facilitated glucose transporter member 1 OS=Bos taurus OX=9913 GN=SLC2A1 PE=1 SV=1
24.1581	24.0827	24.1543	72.3951	24.1317	24.1543	24.1561	0.0424771	0.0245242	0.00176022	0.00387573	NaN	24.0827	24.1581	0.0754337	3	0.0754337	24.0827	24.1581	-1.71584	-Infinity	Q5E9M8	Sideroflexin-1 OS=Bos taurus OX=9913 GN=SFXN1 PE=2 SV=3
19.9647	21.0141	21.1629	62.1417	20.7139	21.0141	21.0855	0.653058	0.377043	0.0315275	0.148787	NaN	19.9647	21.1629	1.19816	3	1.19816	19.9647	21.1629	-1.63146	NaN	P11019	V-type proton ATPase subunit E 1 OS=Bos taurus OX=9913 GN=ATP6V1E1 PE=1 SV=1
20.2252	19.3397	20.0727	59.6376	19.8792	20.0727	20.1434	0.473442	0.273342	0.0238159	0.152529	NaN	19.3397	20.2252	0.88558	3	0.88558	19.3397	20.2252	-1.532	Infinity	Q17QF8	Secretory carrier-associated membrane protein 5 OS=Bos taurus OX=9913 GN=SCAMP5 PE=2 SV=2
18.6113	19.3257	19.1535	57.0906	19.0302	19.1535	19.1366	0.372799	0.215236	0.0195899	0.172178	NaN	18.6113	19.3257	0.714344	3	0.714344	18.6113	19.3257	-1.32576	Infinity	P52505	Acyl carrier protein, mitochondrial OS=Bos taurus OX=9913 GN=NDUFAB1 PE=1 SV=2
18.102	19.4964	19.1783	56.7766	18.9255	19.1783	19.1678	0.730733	0.421889	0.0386109	0.318085	NaN	18.102	19.4964	1.39437	3	1.39437	18.102	19.4964	-1.3702	Infinity	Q3SX14	Gelsolin OS=Bos taurus OX=9913 GN=GSN PE=2 SV=1
17.176	21.6136	15.001	53.7906	17.9302	17.176	17.5882	3.37022	1.94579	0.187963	2.17506	NaN	15.001	21.6136	6.61265	3	6.61265	15.001	21.6136	0.956569	Infinity	Q5XQN5	Keratin, type II cytoskeletal 5 OS=Bos taurus OX=9913 GN=KRT5 PE=1 SV=1
23.1587	24.266	24.0356	71.4603	23.8201	24.0356	24.0629	0.584279	0.337333	0.0245288	0.230375	NaN	23.1587	24.266	1.10733	3	1.10733	23.1587	24.266	-1.43407	-Infinity	Q28139	Sodium/potassium/calcium exchanger 1 OS=Bos taurus OX=9913 GN=SLC24A1 PE=1 SV=2
24.4272	24.2612	24.4102	73.0987	24.3662	24.4102	24.4184	0.0913302	0.0527295	0.00374823	0.0169964	NaN	24.2612	24.4272	0.166	3	0.166	24.2612	24.4272	-1.66481	Infinity	P34943	NADH dehydrogenase [ubiquinone] 1 alpha subcomplex subunit 9, mitochondrial OS=Bos taurus OX=9913 GN=NDUFA9 PE=1 SV=1
18.3886	21.7314	21.7379	61.8579	20.6193	21.7314	21.7345	1.93185	1.11536	0.0936915	0.00648499	NaN	18.3886	21.7379	3.34931	3	3.34931	18.3886	21.7379	-1.73203	Infinity	Q04467	Isocitrate dehydrogenase [NADP], mitochondrial OS=Bos taurus OX=9913 GN=IDH2 PE=1 SV=2
19.6185	21.1753	21.1467	61.9405	20.6468	21.1467	21.1604	0.890669	0.514228	0.0431383	0.028656	NaN	19.6185	21.1753	1.55681	3	1.55681	19.6185	21.1753	-1.73003	Infinity	Q29455	DnaJ homolog subfamily C member 5 OS=Bos taurus OX=9913 GN=DNAJC5 PE=1 SV=1
25.4057	25.1439	25.1641	75.7137	25.2379	25.1641	25.1544	0.145657	0.0840953	0.00577138	0.0201893	NaN	25.1439	25.4057	0.261774	3	0.261774	25.1439	25.4057	1.69469	Infinity	P15690	NADH-ubiquinone oxidoreductase 75 kDa subunit, mitochondrial OS=Bos taurus OX=9913 GN=NDUFS1 PE=1 SV=1
21.8561	21.5229	21.846	65.2251	21.7417	21.846	21.8509	0.189539	0.109431	0.00871779	0.0100918	NaN	21.5229	21.8561	0.333221	3	0.333221	21.5229	21.8561	-1.72653	-Infinity	Q5E9M9	Mitochondrial Rho GTPase 2 OS=Bos taurus OX=9913 GN=RHOT2 PE=2 SV=1
16.9322	19.088	19.0423	55.0625	18.3542	19.0423	19.0642	1.23168	0.711112	0.0671064	0.0456276	NaN	16.9322	19.088	2.15578	3	2.15578	16.9322	19.088	-1.72938	-Infinity	Q07536	Methylmalonate-semialdehyde dehydrogenase [acylating], mitochondrial OS=Bos taurus OX=9913 GN=ALDH6A1 PE=1 SV=1
23.8837	23.4159	23.2049	70.5045	23.5015	23.4159	23.4577	0.347412	0.200579	0.0147826	0.210941	NaN	23.2049	23.8837	0.678806	3	0.678806	23.2049	23.8837	1.04189	Infinity	P23709	NADH dehydrogenase [ubiquinone] iron-sulfur protein 3, mitochondrial OS=Bos taurus OX=9913 GN=NDUFS3 PE=1 SV=1
24.8336	25.0946	25.1846	75.1127	25.0376	25.0946	25.081	0.182316	0.10526	0.00728171	0.0900021	NaN	24.8336	25.1846	0.351011	3	0.351011	24.8336	25.1846	-1.26942	Infinity	P05631	ATP synthase subunit gamma, mitochondrial OS=Bos taurus OX=9913 GN=ATP5F1C PE=1 SV=3
18.4546	17.8532	18.3072	54.615	18.205	18.3072	18.2904	0.313459	0.180976	0.0172183	0.14735	NaN	17.8532	18.4546	0.601393	3	0.601393	17.8532	18.4546	-1.31151	-Infinity	A4FV52	Vesicular glutamate transporter 1 OS=Bos taurus OX=9913 GN=SLC17A7 PE=2 SV=1
19.1485	17.5851	17.7295	54.463	18.1543	17.7295	17.6602	0.863957	0.498806	0.0475895	0.144424	NaN	17.5851	19.1485	1.56339	3	1.56339	17.5851	19.1485	1.67776	Infinity	Q5E9M1	PRA1 family protein 3 OS=Bos taurus OX=9913 GN=ARL6IP5 PE=2 SV=1
17.1853	17.2412	17.0224	51.4489	17.1496	17.1853	17.177	0.113692	0.0656401	0.00662941	0.0559387	NaN	17.0224	17.2412	0.218838	3	0.218838	17.0224	17.2412	-1.27241	Infinity	Q58DW5	60S ribosomal protein L5 OS=Bos taurus OX=9913 GN=RPL5 PE=2 SV=3
23.2369	23.1886	23.1038	69.5293	23.1764	23.1886	23.1809	0.0673741	0.0388985	0.00290701	0.0482426	NaN	23.1038	23.2369	0.133081	3	0.133081	23.1038	23.2369	-0.78806	Infinity	P42029	NADH dehydrogenase [ubiquinone] 1 alpha subcomplex subunit 8 OS=Bos taurus OX=9913 GN=NDUFA8 PE=1 SV=2
17.0737	19.1673	18.6274	54.8685	18.2895	18.6274	18.5441	1.08694	0.627547	0.0594299	0.539923	NaN	17.0737	19.1673	2.09361	3	2.09361	17.0737	19.1673	-1.26379	-Infinity	P63214	Guanine nucleotide-binding protein G(I)/G(S)/G(O) subunit gamma-3 OS=Bos taurus OX=9913 GN=GNG3 PE=1 SV=1
23.3249	23.261	23.0646	69.6505	23.2168	23.261	23.2536	0.135623	0.078302	0.00584158	0.0638466	NaN	23.0646	23.3249	0.260229	3	0.260229	23.0646	23.3249	-1.31031	-Infinity	Q3T189	Succinate dehydrogenase [ubiquinone] iron-sulfur subunit, mitochondrial OS=Bos taurus OX=9913 GN=SDHB PE=2 SV=1
20.9264	20.8249	20.7287	62.4799	20.8266	20.8249	20.8263	0.0988669	0.0570808	0.00474714	0.0961971	NaN	20.7287	20.9264	0.19771	3	0.19771	20.7287	20.9264	0.0806246	NaN	A6H7B1	Mitochondrial import receptor subunit TOM20 homolog OS=Bos taurus OX=9913 GN=TOMM20 PE=2 SV=1
21.7122	22.3617	22.3859	66.4598	22.1533	22.3617	22.3733	0.382168	0.220645	0.0172511	0.0241318	NaN	21.7122	22.3859	0.67367	3	0.67367	21.7122	22.3859	-1.72428	Infinity	O97725	NADH dehydrogenase [ubiquinone] 1 alpha subcomplex subunit 12 OS=Bos taurus OX=9913 GN=NDUFA12 PE=1 SV=1
18.0583	19.3734	19.5031	56.9348	18.9783	19.3734	19.4356	0.799312	0.461483	0.0421172	0.129704	NaN	18.0583	19.5031	1.44474	3	1.44474	18.0583	19.5031	-1.68088	-Infinity	Q6Q137	Septin-7 OS=Bos taurus OX=9913 GN=SEPTIN7 PE=2 SV=2
18.4131	17.8588	18.3237	54.5956	18.1985	18.3237	18.3666	0.297597	0.171818	0.0163528	0.0894604	NaN	17.8588	18.4131	0.554327	3	0.554327	17.8588	18.4131	-1.55763	Infinity	A6QLG5	40S ribosomal protein S9 OS=Bos taurus OX=9913 GN=RPS9 PE=2 SV=1
22.871	23.2272	23.2583	69.3565	23.1188	23.2272	23.2421	0.215224	0.12426	0.00930947	0.0310669	NaN	22.871	23.2583	0.387341	3	0.387341	22.871	23.2583	-1.69154	NaN	P23935	NADH dehydrogenase [ubiquinone] 1 alpha subcomplex subunit 5 OS=Bos taurus OX=9913 GN=NDUFA5 PE=1 SV=3
17.8655	18.6223	18.925	55.4128	18.4709	18.6223	18.5632	0.545703	0.315062	0.0295439	0.302679	NaN	17.8655	18.925	1.05945	3	1.05945	17.8655	18.925	-1.15215	-Infinity	Q3SYX0	Protein NDRG1 OS=Bos taurus OX=9913 GN=NDRG1 PE=2 SV=1
18.0822	19.8482	19.7586	57.689	19.2297	19.7586	19.8016	0.994747	0.574317	0.0517298	0.0895386	NaN	18.0822	19.8482	1.76598	3	1.76598	18.0822	19.8482	-1.71628	Infinity	P60661	Myosin light polypeptide 6 OS=Bos taurus OX=9913 GN=MYL6 PE=2 SV=2
18.3587	19.924	19.9237	58.2064	19.4021	19.9237	19.9239	0.903668	0.521733	0.0465757	0.000225067	NaN	18.3587	19.924	1.56531	3	1.56531	18.3587	19.924	-1.73205	-Infinity	Q0VCA3	Mitochondrial proton/calcium exchanger protein OS=Bos taurus OX=9913 GN=LETM1 PE=2 SV=1
25.596	25.2625	25.4442	76.3027	25.4342	25.4442	25.4365	0.167009	0.0964227	0.00656631	0.151848	NaN	25.2625	25.596	0.333572	3	0.333572	25.2625	25.596	-0.267385	-Infinity	P45879	Voltage-dependent anion-selective channel protein 1 OS=Bos taurus OX=9913 GN=VDAC1 PE=1 SV=3
22.8901	23.0675	22.9675	68.9252	22.9751	22.9675	22.9732	0.0889665	0.0513648	0.00387231	0.0774517	NaN	22.8901	23.0675	0.177456	3	0.177456	22.8901	23.0675	0.377526	-Infinity	Q02827	NADH dehydrogenase [ubiquinone] 1 subunit C2 OS=Bos taurus OX=9913 GN=NDUFC2 PE=1 SV=1
17.9745	18.0061	18.8473	54.828	18.276	18.0061	17.991	0.495029	0.285805	0.0270863	0.0316181	NaN	17.9745	18.8473	0.872787	3	0.872787	17.9745	18.8473	1.7241	-Infinity	A4IF93	TBCC domain-containing protein 1 OS=Bos taurus OX=9913 GN=TBCCD1 PE=2 SV=1
17.3215	17.2669	17.1558	51.7442	17.2481	17.2669	17.2566	0.0844244	0.0487424	0.00489471	0.0545406	NaN	17.1558	17.3215	0.165659	3	0.165659	17.1558	17.3215	-0.955075	Infinity	Q3ZBY2	Transgelin-3 OS=Bos taurus OX=9913 GN=TAGLN3 PE=2 SV=1
17.8764	18.496	18.6668	55.0391	18.3464	18.496	18.5046	0.415891	0.240115	0.0226688	0.170782	NaN	17.8764	18.6668	0.790388	3	0.790388	17.8764	18.6668	-1.4093	Infinity	Q2HJI8	Ras-related protein Rab-8B OS=Bos taurus OX=9913 GN=RAB8B PE=2 SV=1
25.8512	25.5379	25.8034	77.1925	25.7308	25.8034	25.8263	0.168802	0.0974579	0.0065603	0.0478592	NaN	25.5379	25.8512	0.313351	3	0.313351	25.5379	25.8512	-1.57673	NaN	P00423	Cytochrome c oxidase subunit 4 isoform 1, mitochondrial OS=Bos taurus OX=9913 GN=COX4I1 PE=1 SV=1
18.1608	18.1144	17.5244	53.7995	17.9332	18.1144	18.1366	0.354773	0.204828	0.0197831	0.0464172	NaN	17.5244	18.1608	0.636377	3	0.636377	17.5244	18.1608	-1.69875	Infinity	P10103	High mobility group protein B1 OS=Bos taurus OX=9913 GN=HMGB1 PE=1 SV=3
21.1593	22.0265	22.1985	65.3843	21.7948	22.0265	22.109	0.556969	0.321566	0.0255552	0.17201	NaN	21.1593	22.1985	1.03913	3	1.03913	21.1593	22.1985	-1.54806	Infinity	C7EXK4	Phospholipid-transporting ATPase IB OS=Bos taurus OX=9913 GN=ATP8A2 PE=1 SV=4
18.1306	17.9197	17.5006	53.551	17.8503	17.9197	17.8807	0.320686	0.185148	0.0179653	0.210852	NaN	17.5006	18.1306	0.629997	3	0.629997	17.5006	18.1306	-0.928618	NaN	A2VDL4	Neutral amino acid transporter A OS=Bos taurus OX=9913 GN=SLC1A4 PE=2 SV=1
19.3612	18.3746	18.6516	56.3874	18.7958	18.6516	18.7045	0.508832	0.293774	0.0270716	0.276918	NaN	18.3746	19.3612	0.986526	3	0.986526	18.3746	19.3612	1.17305	NaN	Q2KIG0	Electron transfer flavoprotein-ubiquinone oxidoreductase, mitochondrial OS=Bos taurus OX=9913 GN=ETFDH PE=2 SV=1
19.4217	21.6231	21.1544	62.1993	20.7331	21.1544	21.1901	1.15961	0.669503	0.0559305	0.468683	NaN	19.4217	21.6231	2.20141	3	2.20141	19.4217	21.6231	-1.41921	Infinity	P05632	ATP synthase subunit epsilon, mitochondrial OS=Bos taurus OX=9913 GN=ATP5F1E PE=1 SV=4
18.1534	18.6991	19.2192	56.0717	18.6906	18.6991	18.6923	0.532957	0.307703	0.0285148	0.520161	NaN	18.1534	19.2192	1.06581	3	1.06581	18.1534	19.2192	-0.0717278	NaN	Q56JX5	40S ribosomal protein S25 OS=Bos taurus OX=9913 GN=RPS25 PE=2 SV=1
22.1356	22.6208	22.5513	67.3077	22.4359	22.5513	22.5846	0.262371	0.15148	0.0116942	0.0695496	NaN	22.1356	22.6208	0.485205	3	0.485205	22.1356	22.6208	-1.59614	-Infinity	O02740	Retinal guanylyl cyclase 2 OS=Bos taurus OX=9913 GN=GUCY2F PE=1 SV=1
19.2415	17.9122	17.7125	54.8662	18.2887	17.9122	17.8164	0.831137	0.479857	0.0454453	0.199749	NaN	17.7125	19.2415	1.52901	3	1.52901	17.7125	19.2415	1.62018	-Infinity	A0JNA3	Inosine-5'-monophosphate dehydrogenase 1 OS=Bos taurus OX=9913 GN=IMPDH1 PE=2 SV=2
22.7659	22.6387	22.6834	68.0881	22.696	22.6834	22.6911	0.0645115	0.0372457	0.00284241	0.0446873	NaN	22.6387	22.7659	0.127165	3	0.127165	22.6387	22.7659	0.845185	-Infinity	P62894	Cytochrome c OS=Bos taurus OX=9913 GN=CYCS PE=1 SV=2
25.5664	25.6085	25.5562	76.7311	25.577	25.5664	25.5638	0.0276949	0.0159897	0.00108281	0.0101528	NaN	25.5562	25.6085	0.0522327	3	0.0522327	25.5562	25.6085	1.47388	Infinity	P23004	Cytochrome b-c1 complex subunit 2, mitochondrial OS=Bos taurus OX=9913 GN=UQCRC2 PE=1 SV=2
24.7621	24.3438	24.5281	73.634	24.5447	24.5281	24.5406	0.209648	0.12104	0.00854147	0.184357	NaN	24.3438	24.7621	0.418316	3	0.418316	24.3438	24.7621	0.352692	Infinity	Q00361	ATP synthase subunit e, mitochondrial OS=Bos taurus OX=9913 GN=ATP5ME PE=1 SV=2
19.2041	21.3567	19.9486	60.5094	20.1698	19.9486	20.0796	1.09319	0.631151	0.0541992	0.744522	NaN	19.2041	21.3567	2.15255	3	2.15255	19.2041	21.3567	0.873157	-Infinity	Q8MJ05	Oxygen-regulated protein 1 OS=Bos taurus OX=9913 GN=RP1 PE=2 SV=1
18.7322	18.7917	18.9239	56.4478	18.8159	18.7917	18.8035	0.0981295	0.0566551	0.00521523	0.0594711	NaN	18.7322	18.9239	0.19171	3	0.19171	18.7322	18.9239	1.04435	-Infinity	Q08DS7	AP-1 complex subunit beta-1 OS=Bos taurus OX=9913 GN=AP2B1 PE=2 SV=1
19.0132	18.258	17.1576	54.4288	18.1429	18.258	18.1763	0.933112	0.538733	0.0514312	0.755136	NaN	17.1576	19.0132	1.85555	3	1.85555	17.1576	19.0132	-0.546592	-Infinity	Q3T0R7	3-ketoacyl-CoA thiolase, mitochondrial OS=Bos taurus OX=9913 GN=ACAA2 PE=2 SV=1
16.8267	21.0386	21.456	59.3213	19.7738	21.0386	21.2388	2.56072	1.47843	0.129501	0.417355	NaN	16.8267	21.456	4.62922	3	4.62922	16.8267	21.456	-1.68043	-Infinity	P01096	ATPase inhibitor, mitochondrial OS=Bos taurus OX=9913 GN=ATP5IF1 PE=1 SV=2
17.3645	17.2871	17.7109	52.3625	17.4542	17.3645	17.3352	0.225712	0.130315	0.0129317	0.0774536	NaN	17.2871	17.7109	0.423874	3	0.423874	17.2871	17.7109	1.50544	-Infinity	Q2TBR0	Propionyl-CoA carboxylase beta chain, mitochondrial OS=Bos taurus OX=9913 GN=PCCB PE=2 SV=1
24.0942	23.7711	23.9174	71.7828	23.9276	23.9174	23.9252	0.161784	0.0934061	0.00676141	0.146307	NaN	23.7711	24.0942	0.32309	3	0.32309	23.7711	24.0942	0.281444	NaN	A2VDL6	Sodium/potassium-transporting ATPase subunit alpha-2 OS=Bos taurus OX=9913 GN=ATP1A2 PE=1 SV=1
17.545	19.1018	19.7632	56.4099	18.8033	19.1018	18.9697	1.13879	0.657483	0.0605635	0.661404	NaN	17.545	19.7632	2.21815	3	2.21815	17.545	19.7632	-1.09833	Infinity	P04896	Guanine nucleotide-binding protein G(s) subunit alpha isoforms short OS=Bos taurus OX=9913 GN=GNAS PE=1 SV=1
18.0885	18.9264	19.0857	56.1006	18.7002	18.9264	19.0028	0.535713	0.309294	0.0286475	0.159243	NaN	18.0885	19.0857	0.997198	3	0.997198	18.0885	19.0857	-1.56147	Infinity	Q2KIB0	Fumarylacetoacetate hydrolase domain-containing protein 2 OS=Bos taurus OX=9913 GN=FAHD2 PE=2 SV=1
24.4836	24.5621	24.7092	73.7549	24.585	24.5621	24.5757	0.114557	0.0661397	0.00465965	0.0784645	NaN	24.4836	24.7092	0.225653	3	0.225653	24.4836	24.7092	0.863877	-Infinity	Q2HJ97	Prohibitin-2 OS=Bos taurus OX=9913 GN=PHB2 PE=2 SV=1
18.047	19.311	18.7631	56.1211	18.707	18.7631	18.7213	0.633885	0.365974	0.0338848	0.547979	NaN	18.047	19.311	1.26405	3	1.26405	18.047	19.311	-0.394656	-Infinity	Q17QL5	Cell cycle control protein 50A OS=Bos taurus OX=9913 GN=TMEM30A PE=1 SV=1
17.9176	17.3004	17.5673	52.7853	17.5951	17.5673	17.588	0.309545	0.178716	0.0175927	0.266909	NaN	17.3004	17.9176	0.617214	3	0.617214	17.3004	17.9176	0.400868	Infinity	Q05B66	Optic atrophy 3 protein homolog OS=Bos taurus OX=9913 GN=OPA3 PE=2 SV=1
23.1338	23.4125	23.6679	70.2142	23.4047	23.4125	23.4063	0.267098	0.154209	0.0114121	0.255392	NaN	23.1338	23.6679	0.534027	3	0.534027	23.1338	23.6679	-0.130421	NaN	Q3ZBU2	CDGSH iron-sulfur domain-containing protein 1 OS=Bos taurus OX=9913 GN=CISD1 PE=1 SV=1
18.2829	17.5775	18.2281	54.0885	18.0295	18.2281	18.2544	0.39241	0.226558	0.0217649	0.0548611	NaN	17.5775	18.2829	0.705442	3	0.705442	17.5775	18.2829	-1.69404	Infinity	P31976	Ezrin OS=Bos taurus OX=9913 GN=EZR PE=1 SV=2
20.495	19.8292	20.4765	60.8007	20.2669	20.4765	20.4853	0.379159	0.218908	0.0187083	0.0184994	NaN	19.8292	20.495	0.665777	3	0.665777	19.8292	20.495	-1.72741	-Infinity	Q02371	NADH dehydrogenase [ubiquinone] 1 alpha subcomplex subunit 3 OS=Bos taurus OX=9913 GN=NDUFA3 PE=1 SV=2
19.0772	18.3559	18.8336	56.2668	18.7556	18.8336	18.7891	0.366908	0.211834	0.0195626	0.243563	NaN	18.3559	19.0772	0.721258	3	0.721258	18.3559	19.0772	-0.913878	Infinity	A7MB28	Protein NDRG3 OS=Bos taurus OX=9913 GN=NDRG3 PE=2 SV=1
23.5795	23.2737	23.4746	70.3278	23.4426	23.4746	23.4559	0.155363	0.0896987	0.00662737	0.104872	NaN	23.2737	23.5795	0.305742	3	0.305742	23.2737	23.5795	-0.887532	NaN	P00130	Cytochrome b-c1 complex subunit 9 OS=Bos taurus OX=9913 GN=UQCR10 PE=1 SV=3
24.5967	25.4066	25.6156	75.6189	25.2063	25.4066	25.4371	0.538142	0.310696	0.0213495	0.20895	NaN	24.5967	25.6156	1.01883	3	1.01883	24.5967	25.6156	-1.44294	NaN	P13620	ATP synthase subunit d, mitochondrial OS=Bos taurus OX=9913 GN=ATP5PD PE=1 SV=2
17.286	22.7087	18.961	58.9557	19.6519	18.961	19.2941	2.77657	1.60305	0.141288	1.67493	NaN	17.286	22.7087	5.42266	3	5.42266	17.286	22.7087	1.05046	Infinity	P06394	Keratin, type I cytoskeletal 10 OS=Bos taurus OX=9913 GN=KRT10 PE=3 SV=1
21.3471	22.5692	22.3671	66.2834	22.0945	22.3671	22.464	0.655093	0.378218	0.0296496	0.202141	NaN	21.3471	22.5692	1.22214	3	1.22214	21.3471	22.5692	-1.54837	NaN	Q02375	NADH dehydrogenase [ubiquinone] iron-sulfur protein 4, mitochondrial OS=Bos taurus OX=9913 GN=NDUFS4 PE=1 SV=1
18.4502	17.6962	18.4754	54.6218	18.2073	18.4502	18.4623	0.442768	0.255632	0.0243182	0.0252457	NaN	17.6962	18.4754	0.779207	3	0.779207	17.6962	18.4754	-1.72572	-Infinity	Q32KL5	ER membrane protein complex subunit 8 OS=Bos taurus OX=9913 GN=EMC8 PE=2 SV=1
19.5669	17.3419	18.1734	55.0823	18.3608	18.1734	18.2959	1.12431	0.649121	0.0612344	0.831591	NaN	17.3419	19.5669	2.22509	3	2.22509	17.3419	19.5669	0.72887	-Infinity	Q3SZ73	Protein ABHD11 OS=Bos taurus OX=9913 GN=ABHD11 PE=2 SV=1
22.4074	22.24	22.2214	66.8689	22.2896	22.24	22.2311	0.102459	0.0591546	0.0045967	0.0186367	NaN	22.2214	22.4074	0.186047	3	0.186047	22.2214	22.4074	1.6678	NaN	Q05927	5'-nucleotidase OS=Bos taurus OX=9913 GN=NT5E PE=1 SV=2
18.8463	18.2891	17.3801	54.5155	18.1718	18.2891	18.2111	0.740138	0.427319	0.04073	0.55724	NaN	17.3801	18.8463	1.46628	3	1.46628	17.3801	18.8463	-0.695072	-Infinity	Q2NKR1	Mitochondrial import inner membrane translocase subunit Tim10 OS=Bos taurus OX=9913 GN=TIMM10 PE=3 SV=1
18.8131	17.4237	17.8416	54.0783	18.0261	17.8416	17.925	0.712819	0.411546	0.0395437	0.417824	NaN	17.4237	18.8131	1.38934	3	1.38934	17.4237	18.8131	1.08703	-Infinity	Q0VCX4	Catenin beta-1 OS=Bos taurus OX=9913 GN=CTNNB1 PE=1 SV=1
26.1442	25.0421	25.1174	76.3037	25.4346	25.1174	25.0813	0.615683	0.355464	0.0242065	0.0752258	NaN	25.0421	26.1442	1.10201	3	1.10201	25.0421	26.1442	1.70301	Infinity	Q8SQH5	ADP/ATP translocase 2 OS=Bos taurus OX=9913 GN=SLC25A5 PE=2 SV=3
18.6975	17.2349	17.8522	53.7847	17.9282	17.8522	17.9078	0.734242	0.423915	0.0409545	0.61727	NaN	17.2349	18.6975	1.46257	3	1.46257	17.2349	18.6975	0.460858	-Infinity	Q28106	Contactin-1 OS=Bos taurus OX=9913 GN=CNTN1 PE=2 SV=1
20.762	20.7778	20.7279	62.2677	20.7559	20.762	20.7589	0.0255075	0.0147267	0.00122893	0.0157642	NaN	20.7279	20.7778	0.0499001	3	0.0499001	20.7279	20.7778	-1.01809	Infinity	Q0VCH8	Transmembrane protein 65 OS=Bos taurus OX=9913 GN=TMEM65 PE=2 SV=1
21.8278	22.576	22.7542	67.158	22.386	22.576	22.6252	0.49155	0.283797	0.0219579	0.178288	NaN	21.8278	22.7542	0.926416	3	0.926416	21.8278	22.7542	-1.47925	NaN	Q3T061	Cytochrome c oxidase subunit 7A-related protein, mitochondrial OS=Bos taurus OX=9913 GN=COX7A2L PE=3 SV=1
19.0123	18.9369	18.8966	56.8459	18.9486	18.9369	18.9439	0.0587208	0.0339025	0.00309895	0.0403042	NaN	18.8966	19.0123	0.115683	3	0.115683	18.8966	19.0123	0.860441	Infinity	Q2NL21	DnaJ homolog subfamily C member 11 OS=Bos taurus OX=9913 GN=DNAJC11 PE=2 SV=1
18.6599	17.806	17.5123	53.9782	17.9927	17.806	17.8497	0.596168	0.344197	0.0331338	0.293629	NaN	17.5123	18.6599	1.14761	3	1.14761	17.5123	18.6599	1.27148	NaN	Q3SZ59	60S ribosomal protein L36a OS=Bos taurus OX=9913 GN=RPL36A PE=3 SV=3
20.1074	19.7054	19.3846	59.1974	19.7325	19.7054	19.7259	0.362179	0.209104	0.0183545	0.320789	NaN	19.3846	20.1074	0.722837	3	0.722837	19.3846	20.1074	0.334659	NaN	P03892	NADH-ubiquinone oxidoreductase chain 2 OS=Bos taurus OX=9913 GN=MT-ND2 PE=1 SV=1
24.9139	24.6065	24.7893	74.3097	24.7699	24.7893	24.7756	0.154609	0.0892637	0.00624182	0.124586	NaN	24.6065	24.9139	0.307386	3	0.307386	24.6065	24.9139	-0.55589	Infinity	P25708	NADH dehydrogenase [ubiquinone] flavoprotein 1, mitochondrial OS=Bos taurus OX=9913 GN=NDUFV1 PE=1 SV=2
18.0401	22.6091	22.3047	62.954	20.9847	22.3047	22.4507	2.55459	1.47489	0.121736	0.304382	NaN	18.0401	22.6091	4.56901	3	4.56901	18.0401	22.6091	-1.70443	-Infinity	Q3MHW6	Monocarboxylate transporter 1 OS=Bos taurus OX=9913 GN=SLC16A1 PE=2 SV=2
20.3632	19.3328	19.4759	59.1719	19.724	19.4759	19.4073	0.558185	0.322268	0.0282999	0.143087	NaN	19.3328	20.3632	1.03037	3	1.03037	19.3328	20.3632	1.60489	-Infinity	P00157	Cytochrome b OS=Bos taurus OX=9913 GN=MT-CYB PE=1 SV=1
21.5955	21.0015	20.6874	63.2844	21.0948	21.0015	21.0567	0.461191	0.266269	0.0218627	0.314009	NaN	20.6874	21.5955	0.908096	3	0.908096	20.6874	21.5955	0.873614	-Infinity	Q02378	NADH dehydrogenase [ubiquinone] 1 beta subcomplex subunit 1 OS=Bos taurus OX=9913 GN=NDUFB1 PE=1 SV=1
23.2324	22.6205	22.3883	68.2411	22.747	22.6205	22.6635	0.436044	0.25175	0.0191692	0.232195	NaN	22.3883	23.2324	0.844086	3	0.844086	22.3883	23.2324	1.19612	Infinity	P02721	ATP synthase-coupling factor 6, mitochondrial OS=Bos taurus OX=9913 GN=ATP5PF PE=1 SV=2
18.3386	18.2994	18.2561	54.8941	18.298	18.2994	18.2983	0.041303	0.0238463	0.00225724	0.0392647	NaN	18.2561	18.3386	0.0825729	3	0.0825729	18.2561	18.3386	-0.146694	Infinity	Q5EAD6	60S ribosomal protein L15 OS=Bos taurus OX=9913 GN=RPL15 PE=2 SV=3
23.1834	22.9588	22.9815	69.1238	23.0413	22.9815	22.9706	0.123622	0.0713729	0.00536522	0.0226936	NaN	22.9588	23.1834	0.224562	3	0.224562	22.9588	23.1834	1.66662	NaN	P59837	Retinol dehydrogenase 12 OS=Bos taurus OX=9913 GN=RDH12 PE=2 SV=1
24.4183	24.8509	24.7186	73.9878	24.6626	24.7186	24.6922	0.221688	0.127992	0.00898883	0.132336	NaN	24.4183	24.8509	0.43264	3	0.43264	24.4183	24.8509	-1.06403	Infinity	P00426	Cytochrome c oxidase subunit 5A, mitochondrial OS=Bos taurus OX=9913 GN=COX5A PE=1 SV=2
17.2618	19.1789	19.1764	55.6172	18.5391	19.1764	19.1776	1.10612	0.638617	0.0596641	0.00248909	NaN	17.2618	19.1789	1.91709	3	1.91709	17.2618	19.1789	-1.73204	-Infinity	Q08DF4	Dynamin-1 OS=Bos taurus OX=9913 GN=DNM1 PE=2 SV=1
21.6156	20.8498	21.0708	63.5363	21.1788	21.0708	21.1143	0.394146	0.22756	0.0186104	0.221004	NaN	20.8498	21.6156	0.765804	3	0.765804	20.8498	21.6156	1.13986	-Infinity	Q3SZB4	Medium-chain specific acyl-CoA dehydrogenase, mitochondrial OS=Bos taurus OX=9913 GN=ACADM PE=2 SV=1
19.9588	20.7202	20.6364	61.3153	20.4384	20.6364	20.6766	0.417529	0.24106	0.0204286	0.083847	NaN	19.9588	20.7202	0.76145	3	0.76145	19.9588	20.7202	-1.6538	-Infinity	P62833	Ras-related protein Rap-1A OS=Bos taurus OX=9913 GN=RAP1A PE=1 SV=1
18.9083	17.7376	18.0709	54.7168	18.2389	18.0709	18.1358	0.60317	0.34824	0.0330705	0.333353	NaN	17.7376	18.9083	1.17072	3	1.17072	17.7376	18.9083	1.15617	-Infinity	P29172	Microtubule-associated protein tau OS=Bos taurus OX=9913 GN=MAPT PE=1 SV=3
23.6924	23.995	24.2605	71.9479	23.9826	23.995	23.9853	0.284273	0.164125	0.0118533	0.265526	NaN	23.6924	24.2605	0.568142	3	0.568142	23.6924	24.2605	-0.195341	NaN	P04038	Cytochrome c oxidase subunit 6C OS=Bos taurus OX=9913 GN=COX6C PE=1 SV=2
22.0807	21.8476	21.6194	65.5477	21.8492	21.8476	21.8489	0.230648	0.133164	0.0105563	0.22821	NaN	21.6194	22.0807	0.461287	3	0.461287	21.6194	22.0807	0.0316418	NaN	Q3T100	Microsomal glutathione S-transferase 3 OS=Bos taurus OX=9913 GN=MGST3 PE=2 SV=1
21.7448	21.4646	21.7004	64.9098	21.6366	21.7004	21.7217	0.150614	0.0869569	0.00696107	0.0443859	NaN	21.4646	21.7448	0.280216	3	0.280216	21.4646	21.7448	-1.56436	-Infinity	P07514	NADH-cytochrome b5 reductase 3 OS=Bos taurus OX=9913 GN=CYB5R3 PE=1 SV=3
24.6061	24.9821	24.7271	74.3153	24.7718	24.7271	24.7506	0.191958	0.110827	0.00774905	0.121065	NaN	24.6061	24.9821	0.376049	3	0.376049	24.6061	24.9821	0.989879	NaN	P00429	Cytochrome c oxidase subunit 6B1 OS=Bos taurus OX=9913 GN=COX6B1 PE=1 SV=2
17.4319	17.6815	17.7151	52.8285	17.6095	17.6815	17.6976	0.154749	0.0893446	0.00878784	0.0335369	NaN	17.4319	17.7151	0.283224	3	0.283224	17.4319	17.7151	-1.64098	NaN	Q2KIE2	HCLS1-associated protein X-1 OS=Bos taurus OX=9913 GN=HAX1 PE=2 SV=1
18.8226	18.3617	18.852	56.0363	18.6788	18.8226	18.8367	0.275009	0.158777	0.0147231	0.0293541	NaN	18.3617	18.852	0.490328	3	0.490328	18.3617	18.852	-1.70988	NaN	A4FUD9	DNA replication licensing factor MCM3 OS=Bos taurus OX=9913 GN=MCM3 PE=2 SV=1
25.8654	25.6961	25.7827	77.3442	25.7814	25.7827	25.7817	0.0846765	0.048888	0.0032844	0.0827351	NaN	25.6961	25.8654	0.169338	3	0.169338	25.6961	25.8654	-0.0685056	-Infinity	P31800	Cytochrome b-c1 complex subunit 1, mitochondrial OS=Bos taurus OX=9913 GN=UQCRC1 PE=1 SV=2
22.6963	22.9558	22.9476	68.5998	22.8666	22.9476	22.9516	0.147505	0.0851621	0.00645068	0.00821114	NaN	22.6963	22.9558	0.259493	3	0.259493	22.6963	22.9558	-1.72601	Infinity	P46411	Excitatory amino acid transporter 1 OS=Bos taurus OX=9913 GN=SLC1A3 PE=2 SV=1
21.5103	20.8666	20.4881	62.8651	20.955	20.8666	20.9238	0.516809	0.29838	0.0246628	0.378519	NaN	20.4881	21.5103	1.02222	3	1.02222	20.4881	21.5103	0.747146	-Infinity	P03887	NADH-ubiquinone oxidoreductase chain 1 OS=Bos taurus OX=9913 GN=MT-ND1 PE=1 SV=1
18.0151	17.2008	17.6585	52.8745	17.6248	17.6585	17.6332	0.408167	0.235655	0.0231586	0.356581	NaN	17.2008	18.0151	0.814245	3	0.814245	17.2008	18.0151	-0.368948	Infinity	A5PK61	Histone H3.3C OS=Bos taurus OX=9913 GN=H3-5 PE=2 SV=1
22.006	21.468	21.5951	65.0691	21.6897	21.5951	21.6049	0.281185	0.162342	0.012964	0.12709	NaN	21.468	22.006	0.537971	3	0.537971	21.468	22.006	1.34256	NaN	Q3T0E3	Cytochrome c oxidase assembly factor 3 homolog, mitochondrial OS=Bos taurus OX=9913 GN=COA3 PE=3 SV=1
20.6594	19.607	20.0532	60.3197	20.1066	20.0532	20.0924	0.528196	0.304954	0.0262699	0.446184	NaN	19.607	20.6594	1.05235	3	1.05235	19.607	20.6594	0.449686	-Infinity	Q0V7M4	Calcium-binding mitochondrial carrier protein SCaMC-2 OS=Bos taurus OX=9913 GN=SLC25A25 PE=2 SV=1
22.8821	22.9754	22.6334	68.4909	22.8303	22.8821	22.8651	0.176768	0.102057	0.00774268	0.0932999	NaN	22.6334	22.9754	0.341967	3	0.341967	22.6334	22.9754	-1.20523	-Infinity	P42028	NADH dehydrogenase [ubiquinone] iron-sulfur protein 8, mitochondrial OS=Bos taurus OX=9913 GN=NDUFS8 PE=1 SV=1
18.7683	22.435	21.0729	62.2762	20.7587	21.0729	20.869	1.85341	1.07007	0.0892833	1.36214	NaN	18.7683	22.435	3.66667	3	3.66667	18.7683	22.435	-0.740789	-Infinity	A6QLZ1	Protein MGARP OS=Bos taurus OX=9913 GN=MGARP PE=2 SV=2
21.157	22.2737	21.8464	65.2771	21.759	21.8464	21.7879	0.563434	0.325299	0.0258943	0.427259	NaN	21.157	22.2737	1.11666	3	1.11666	21.157	22.2737	-0.681096	-Infinity	Q2KI07	ADP-ribosylation factor-like protein 8B OS=Bos taurus OX=9913 GN=ARL8B PE=2 SV=1
17.9788	17.756	17.9219	53.6567	17.8856	17.9219	17.9135	0.11577	0.0668399	0.00647282	0.0568714	NaN	17.756	17.9788	0.222813	3	0.222813	17.756	17.9788	-1.27381	-Infinity	O46563	V-type proton ATPase subunit H OS=Bos taurus OX=9913 GN=ATP6V1H PE=1 SV=3
17.3642	17.8885	18.705	53.9577	17.9859	17.8885	17.9552	0.675683	0.390106	0.0375673	0.524267	NaN	17.3642	18.705	1.34079	3	1.34079	17.3642	18.705	0.635313	-Infinity	Q76I81	40S ribosomal protein S12 OS=Bos taurus OX=9913 GN=RPS12 PE=2 SV=1
19.2191	19.8929	19.6337	58.7458	19.5819	19.6337	19.5988	0.339882	0.196231	0.017357	0.259228	NaN	19.2191	19.8929	0.67382	3	0.67382	19.2191	19.8929	-0.669752	NaN	Q2TBS1	Metaxin-1 OS=Bos taurus OX=9913 GN=MTX1 PE=2 SV=1
18.6007	21.0443	20.7909	60.4358	20.1453	20.7909	20.9124	1.34366	0.775761	0.0666984	0.253416	NaN	18.6007	21.0443	2.44362	3	2.44362	18.6007	21.0443	-1.663	-Infinity	Q02367	NADH dehydrogenase [ubiquinone] 1 beta subcomplex subunit 6 OS=Bos taurus OX=9913 GN=NDUFB6 PE=1 SV=2
17.8302	18.6082	18.5294	54.9677	18.3226	18.5294	18.5672	0.428247	0.247248	0.0233726	0.078783	NaN	17.8302	18.6082	0.777992	3	0.777992	17.8302	18.6082	-1.66634	-Infinity	Q3T0D7	GTP-binding protein SAR1a OS=Bos taurus OX=9913 GN=SAR1A PE=2 SV=1
17.8649	19.4052	18.9023	56.1724	18.7241	18.9023	18.8062	0.785447	0.453478	0.0419484	0.502882	NaN	17.8649	19.4052	1.54028	3	1.54028	17.8649	19.4052	-0.968265	NaN	P81126	Beta-soluble NSF attachment protein OS=Bos taurus OX=9913 GN=NAPB PE=1 SV=1
24.7012	24.8928	24.9934	74.5873	24.8624	24.8928	24.875	0.148454	0.0857099	0.00597101	0.100554	NaN	24.7012	24.9934	0.292212	3	0.292212	24.7012	24.9934	-0.882013	Infinity	P00428	Cytochrome c oxidase subunit 5B, mitochondrial OS=Bos taurus OX=9913 GN=COX5B PE=1 SV=2
21.0748	21.0269	21.0174	63.1192	21.0397	21.0269	21.0224	0.0307752	0.0177681	0.00146272	0.00951958	NaN	21.0174	21.0748	0.0574226	3	0.0574226	21.0174	21.0748	1.54748	NaN	P03920	NADH-ubiquinone oxidoreductase chain 5 OS=Bos taurus OX=9913 GN=MT-ND5 PE=1 SV=2
22.4325	23.1977	23.344	68.9742	22.9914	23.1977	23.2679	0.489494	0.28261	0.0212903	0.146307	NaN	22.4325	23.344	0.911461	3	0.911461	22.4325	23.344	-1.5596	-Infinity	Q28030	Sodium/potassium-transporting ATPase subunit beta-2 OS=Bos taurus OX=9913 GN=ATP1B2 PE=2 SV=1
23.0142	22.3577	22.4866	67.8585	22.6195	22.4866	22.4565	0.347866	0.200841	0.015379	0.128942	NaN	22.3577	23.0142	0.656555	3	0.656555	22.3577	23.0142	1.46819	Infinity	Q58DS9	Ras-related protein Rab-5C OS=Bos taurus OX=9913 GN=RAB5C PE=2 SV=1
23.4187	23.3537	23.6022	70.3745	23.4582	23.4187	23.4293	0.128874	0.0744055	0.00549378	0.0650234	NaN	23.3537	23.6022	0.248508	3	0.248508	23.3537	23.6022	1.24936	Infinity	Q3ZBI7	ATP synthase membrane subunit K, mitochondrial OS=Bos taurus OX=9913 GN=ATP5MK PE=1 SV=1
21.3813	21.3767	21.2624	64.0203	21.3401	21.3767	21.3789	0.0673543	0.038887	0.00315623	0.00455475	NaN	21.2624	21.3813	0.118872	3	0.118872	21.2624	21.3813	-1.72314	-Infinity	P61420	V-type proton ATPase subunit d 1 OS=Bos taurus OX=9913 GN=ATP6V0D1 PE=1 SV=1
19.9254	18.6913	18.7903	57.4069	19.1356	18.7903	18.7428	0.685716	0.395898	0.0358345	0.0990543	NaN	18.6913	19.9254	1.23412	3	1.23412	18.6913	19.9254	1.69148	NaN	Q9NZ50	Gamma-synuclein OS=Bos taurus OX=9913 GN=SNCG PE=1 SV=1
20.2873	21.0022	18.9034	60.1929	20.0643	20.2873	20.1582	1.06704	0.616055	0.053181	0.714951	NaN	18.9034	21.0022	2.09884	3	2.09884	18.9034	21.0022	-0.899302	-Infinity	P13182	Cytochrome c oxidase subunit 6A1, mitochondrial OS=Bos taurus OX=9913 GN=COX6A1 PE=1 SV=3
18.3722	20.9903	20.6434	60.0059	20.002	20.6434	20.8098	1.42204	0.821014	0.0710949	0.346811	NaN	18.3722	20.9903	2.61807	3	2.61807	18.3722	20.9903	-1.61687	NaN	Q58CP0	Isocitrate dehydrogenase [NAD] subunit gamma, mitochondrial OS=Bos taurus OX=9913 GN=IDH3G PE=2 SV=1
18.1707	19.9503	19.0337	57.1546	19.0515	19.0337	19.0479	0.889934	0.513804	0.0467119	0.863045	NaN	18.1707	19.9503	1.7796	3	1.7796	18.1707	19.9503	0.090157	Infinity	Q58DA5	Neurotrimin OS=Bos taurus OX=9913 GN=NTM PE=2 SV=1
18.1472	17.2874	17.349	52.7836	17.5945	17.349	17.3195	0.479611	0.276904	0.0272591	0.0616226	NaN	17.2874	18.1472	0.859806	3	0.859806	17.2874	18.1472	1.69994	-Infinity	Q3T0C9	Synaptojanin-2-binding protein OS=Bos taurus OX=9913 GN=SYNJ2BP PE=2 SV=1
19.7849	21.7315	21.3386	62.855	20.9517	21.3386	21.4083	1.02934	0.594289	0.0491292	0.39295	NaN	19.7849	21.7315	1.94656	3	1.94656	19.7849	21.7315	-1.45243	-Infinity	Q02366	NADH dehydrogenase [ubiquinone] 1 alpha subcomplex subunit 6 OS=Bos taurus OX=9913 GN=NDUFA6 PE=1 SV=2
19.585	19.1851	18.6768	57.4469	19.149	19.1851	19.1579	0.455183	0.2628	0.0237706	0.399837	NaN	18.6768	19.585	0.908207	3	0.908207	18.6768	19.585	-0.355395	-Infinity	Q7YR75	39S ribosomal protein L12, mitochondrial OS=Bos taurus OX=9913 GN=MRPL12 PE=1 SV=1
22.1466	21.6775	21.9269	65.751	21.917	21.9269	21.9191	0.234694	0.135501	0.0107083	0.219666	NaN	21.6775	22.1466	0.469074	3	0.469074	21.6775	22.1466	-0.189758	NaN	P51490	Short-wave-sensitive opsin 1 OS=Bos taurus OX=9913 GN=OPN1SW PE=1 SV=1
18.4427	17.299	17.2966	53.0382	17.6794	17.299	17.2978	0.660996	0.381626	0.0373879	0.00244522	NaN	17.2966	18.4427	1.1461	3	1.1461	17.2966	18.4427	1.73202	Infinity	Q58DQ3	60S ribosomal protein L6 OS=Bos taurus OX=9913 GN=RPL6 PE=2 SV=3
18.4427	22.0413	21.6542	62.1383	20.7128	21.6542	21.8399	1.97543	1.14052	0.0953727	0.387108	NaN	18.4427	22.0413	3.59864	3	3.59864	18.4427	22.0413	-1.65752	NaN	Q05752	NADH dehydrogenase [ubiquinone] 1 alpha subcomplex subunit 7 OS=Bos taurus OX=9913 GN=NDUFA7 PE=1 SV=2
17.6417	19.6015	19.4357	56.679	18.893	19.4357	19.5152	1.08681	0.627468	0.0575244	0.165768	NaN	17.6417	19.6015	1.95981	3	1.95981	17.6417	19.6015	-1.68683	Infinity	Q3ZRW9	Clusterin-like protein 1 OS=Bos taurus OX=9913 GN=CLUL1 PE=2 SV=1
20.4026	20.4862	20.8889	61.7777	20.5926	20.4862	20.4473	0.260034	0.150131	0.0126276	0.0836658	NaN	20.4026	20.8889	0.486359	3	0.486359	20.4026	20.8889	1.53252	Infinity	Q2KJH9	4-trimethylaminobutyraldehyde dehydrogenase OS=Bos taurus OX=9913 GN=ALDH9A1 PE=2 SV=1
18.036	18.692	19.1821	55.9101	18.6367	18.692	18.6512	0.575054	0.332008	0.030856	0.490126	NaN	18.036	19.1821	1.14611	3	1.14611	18.036	19.1821	-0.428646	Infinity	A8YXZ8	Mitochondrial import receptor subunit TOM5 homolog OS=Bos taurus OX=9913 GN=TOMM5 PE=3 SV=1
20.4724	19.5642	20.5647	60.6012	20.2004	20.4724	20.5166	0.552933	0.319236	0.0273724	0.0923004	NaN	19.5642	20.5647	1.00052	3	1.00052	19.5642	20.5647	-1.67791	Infinity	A6QPI6	Mitochondrial import receptor subunit TOM22 homolog OS=Bos taurus OX=9913 GN=TOMM22 PE=2 SV=1
18.2609	20.7367	20.7499	59.7474	19.9158	20.7367	20.743	1.43323	0.827477	0.0719646	0.0131683	NaN	18.2609	20.7499	2.48899	3	2.48899	18.2609	20.7499	-1.73189	Infinity	P25712	NADH dehydrogenase [ubiquinone] flavoprotein 3, mitochondrial OS=Bos taurus OX=9913 GN=NDUFV3 PE=1 SV=1
18.3193	21.8462	20.9801	61.1457	20.3819	20.9801	20.8793	1.83799	1.06116	0.0901774	0.866117	NaN	18.3193	21.8462	3.52692	3	3.52692	18.3193	21.8462	-1.3095	-Infinity	P03929	ATP synthase protein 8 OS=Bos taurus OX=9913 GN=MT-ATP8 PE=1 SV=1
17.2333	19.1271	19.4028	55.7632	18.5877	19.1271	19.2593	1.18103	0.681868	0.0635382	0.275761	NaN	17.2333	19.4028	2.1695	3	2.1695	17.2333	19.4028	-1.62642	Infinity	Q5E9R6	Ceramide synthase 4 OS=Bos taurus OX=9913 GN=CERS4 PE=2 SV=1
17.5701	19.7305	19.5914	56.8919	18.964	19.5914	19.6581	1.20916	0.698109	0.0637609	0.139061	NaN	17.5701	19.7305	2.16039	3	2.16039	17.5701	19.7305	-1.70631	-Infinity	D3K0R6	Plasma membrane calcium-transporting ATPase 4 OS=Bos taurus OX=9913 GN=ATP2B4 PE=1 SV=2
18.249	18.1254	18.0096	54.384	18.128	18.1254	18.1275	0.119724	0.0691229	0.00660438	0.115725	NaN	18.0096	18.249	0.239405	3	0.239405	18.0096	18.249	0.0996244	-Infinity	Q02376	NADH dehydrogenase [ubiquinone] 1 subunit C1, mitochondrial OS=Bos taurus OX=9913 GN=NDUFC1 PE=1 SV=1
17.9884	17.4129	17.3862	52.7876	17.5959	17.4129	17.4001	0.340245	0.19644	0.0193366	0.0267277	NaN	17.3862	17.9884	0.60223	3	0.60223	17.3862	17.9884	1.72003	-Infinity	P06623	2',3'-cyclic-nucleotide 3'-phosphodiesterase OS=Bos taurus OX=9913 GN=CNP PE=1 SV=2
21.5948	22.2652	22.2926	66.1526	22.0509	22.2652	22.2783	0.39519	0.228163	0.0179218	0.0273323	NaN	21.5948	22.2926	0.697746	3	0.697746	21.5948	22.2926	-1.72273	Infinity	Q9N285	Mitochondrial carrier homolog 2 OS=Bos taurus OX=9913 GN=MTCH2 PE=2 SV=3
25.4809	25.5505	25.6521	76.6834	25.5611	25.5505	25.558	0.0860975	0.0497084	0.0033683	0.0695744	NaN	25.4809	25.6521	0.171198	3	0.171198	25.4809	25.6521	0.549768	NaN	P55203	Retinal guanylyl cyclase 1 OS=Bos taurus OX=9913 GN=GUCY2D PE=1 SV=1
22.1588	22.6814	22.3928	67.233	22.411	22.3928	22.4067	0.261787	0.151143	0.0116812	0.234013	NaN	22.1588	22.6814	0.522625	3	0.522625	22.1588	22.6814	0.311336	NaN	P00126	Cytochrome b-c1 complex subunit 6, mitochondrial OS=Bos taurus OX=9913 GN=UQCRH PE=1 SV=2
18.9758	17.7329	18.2526	54.9613	18.3204	18.2526	18.3019	0.624234	0.360402	0.0340731	0.519766	NaN	17.7329	18.9758	1.24293	3	1.24293	17.7329	18.9758	0.482997	-Infinity	Q32PI8	28S ribosomal protein S27, mitochondrial OS=Bos taurus OX=9913 GN=MRPS27 PE=1 SV=1
17.7284	17.6265	17.7725	53.1273	17.7091	17.7284	17.7195	0.0748861	0.0432355	0.00422868	0.0441132	NaN	17.6265	17.7725	0.146009	3	0.146009	17.6265	17.7725	-1.08085	-Infinity	Q3T0R1	40S ribosomal protein S18 OS=Bos taurus OX=9913 GN=RPS18 PE=2 SV=3
24.6638	24.5784	24.7766	74.0188	24.6729	24.6638	24.6706	0.0993866	0.0573809	0.00402816	0.0853539	NaN	24.5784	24.7766	0.198141	3	0.198141	24.5784	24.7766	0.410536	-Infinity	P00125	Cytochrome c1, heme protein, mitochondrial OS=Bos taurus OX=9913 GN=CYC1 PE=1 SV=2
18.142	19.4552	19.8725	57.4696	19.1565	19.4552	19.4139	0.903048	0.521375	0.0471405	0.41729	NaN	18.142	19.8725	1.73045	3	1.73045	18.142	19.8725	-1.32535	Infinity	Q3SZI6	Dolichyl-diphosphooligosaccharide--protein glycosyltransferase subunit 2 OS=Bos taurus OX=9913 GN=RPN2 PE=2 SV=1
19.7109	21.394	21.2396	62.3445	20.7815	21.2396	21.3136	0.93034	0.537132	0.0447677	0.154413	NaN	19.7109	21.394	1.68304	3	1.68304	19.7109	21.394	-1.67853	NaN	Q2NKR7	Protein FAM162A OS=Bos taurus OX=9913 GN=FAM162A PE=2 SV=1
19.1313	19.0178	19.2571	57.4062	19.1354	19.1313	19.1346	0.119707	0.069113	0.0062558	0.113569	NaN	19.0178	19.2571	0.239311	3	0.239311	19.0178	19.2571	0.152356	-Infinity	Q17QJ7	Pyrroline-5-carboxylate reductase 2 OS=Bos taurus OX=9913 GN=PYCR2 PE=2 SV=1
23.4691	23.0076	23.1387	69.6154	23.2051	23.1387	23.1641	0.237803	0.137296	0.0102479	0.13106	NaN	23.0076	23.4691	0.46147	3	0.46147	23.0076	23.4691	1.15926	NaN	P00430	Cytochrome c oxidase subunit 7C, mitochondrial OS=Bos taurus OX=9913 GN=COX7C PE=1 SV=3
18.8448	20.9801	19.4534	59.2783	19.7594	19.4534	19.5719	1.10003	0.635103	0.0556711	0.608555	NaN	18.8448	20.9801	2.13525	3	2.13525	18.8448	20.9801	1.15506	Infinity	Q2KJH4	WD repeat-containing protein 1 OS=Bos taurus OX=9913 GN=WDR1 PE=2 SV=3
18.7449	17.8053	18.1089	54.6591	18.2197	18.1089	18.1675	0.47951	0.276845	0.0263182	0.303642	NaN	17.8053	18.7449	0.939629	3	0.939629	17.8053	18.7449	0.984146	-Infinity	A6H773	Transmembrane protein 70, mitochondrial OS=Bos taurus OX=9913 GN=TMEM70 PE=2 SV=1
18.6065	19.024	19.4562	57.0867	19.0289	19.024	19.0279	0.424856	0.24529	0.0223269	0.417471	NaN	18.6065	19.4562	0.849669	3	0.849669	18.6065	19.4562	0.0519871	Infinity	Q2KJB7	Carnitine O-palmitoyltransferase 2, mitochondrial OS=Bos taurus OX=9913 GN=CPT2 PE=2 SV=1
19.5384	18.9998	18.9442	57.4825	19.1608	18.9998	18.9732	0.328203	0.189488	0.0171288	0.0556641	NaN	18.9442	19.5384	0.594248	3	0.594248	18.9442	19.5384	1.67617	-Infinity	Q3T067	Saccharopine dehydrogenase-like oxidoreductase OS=Bos taurus OX=9913 GN=SCCPDH PE=2 SV=1
22.1955	21.487	21.8667	65.5491	21.8497	21.8667	21.8534	0.354548	0.204698	0.0162267	0.328825	NaN	21.487	22.1955	0.708488	3	0.708488	21.487	22.1955	-0.214593	Infinity	Q32PI5	Serine/threonine-protein phosphatase 2A 65 kDa regulatory subunit A alpha isoform OS=Bos taurus OX=9913 GN=PPP2R1A PE=1 SV=1
19.4866	18.8463	19.144	57.4768	19.1589	19.144	19.1557	0.320428	0.184999	0.0167247	0.297716	NaN	18.8463	19.4866	0.640331	3	0.640331	18.8463	19.4866	0.209724	Infinity	P52174	Nucleoside diphosphate kinase A 1 OS=Bos taurus OX=9913 GN=NME1-1 PE=1 SV=3
19.8408	20.0993	20.4104	60.3505	20.1168	20.0993	20.1128	0.285187	0.164653	0.0141765	0.258511	NaN	19.8408	20.4104	0.569567	3	0.569567	19.8408	20.4104	0.275332	NaN	P03910	NADH-ubiquinone oxidoreductase chain 4 OS=Bos taurus OX=9913 GN=MT-ND4 PE=1 SV=1
18.7644	18.6621	18.61	56.0365	18.6788	18.6621	18.6717	0.0785301	0.0453394	0.00420423	0.0521049	NaN	18.61	18.7644	0.154367	3	0.154367	18.61	18.7644	0.914631	Infinity	Q3MHP3	Protein S100-A14 OS=Bos taurus OX=9913 GN=S100A14 PE=3 SV=1
17.9395	18.4531	18.2806	54.6732	18.2244	18.2806	18.2488	0.261359	0.150896	0.0143411	0.172539	NaN	17.9395	18.4531	0.513584	3	0.513584	17.9395	18.4531	-0.922433	Infinity	Q0VCM0	Protein S100-A16 OS=Bos taurus OX=9913 GN=S100A16 PE=3 SV=1
21.6734	22.7113	22.7043	67.089	22.363	22.7043	22.7077	0.597218	0.344804	0.0267056	0.00703239	NaN	21.6734	22.7113	1.03791	3	1.03791	21.6734	22.7113	-1.73178	-Infinity	P23934	NADH dehydrogenase [ubiquinone] iron-sulfur protein 6, mitochondrial OS=Bos taurus OX=9913 GN=NDUFS6 PE=1 SV=2
16.2904	18.6032	17.9781	52.8717	17.6239	17.9781	17.8662	1.19643	0.690757	0.0678866	0.625181	NaN	16.2904	18.6032	2.31288	3	2.31288	16.2904	18.6032	-1.21538	Infinity	Q3ZBT5	Syntaxin-7 OS=Bos taurus OX=9913 GN=STX7 PE=2 SV=1
24.8803	24.288	24.5573	73.7255	24.5752	24.5573	24.571	0.296551	0.171214	0.0120671	0.269274	NaN	24.288	24.8803	0.592289	3	0.592289	24.288	24.8803	0.270841	-Infinity	Q01321	Cytochrome c oxidase subunit NDUFA4 OS=Bos taurus OX=9913 GN=NDUFA4 PE=1 SV=1
23.7092	24.0963	24.0957	71.9012	23.9671	24.0957	24.096	0.223324	0.128936	0.00931796	0.000591278	NaN	23.7092	24.0963	0.387104	3	0.387104	23.7092	24.0963	-1.73204	Infinity	P68530	Cytochrome c oxidase subunit 2 OS=Bos taurus OX=9913 GN=MT-CO2 PE=1 SV=1
18.0939	17.3362	17.6177	53.0478	17.6826	17.6177	17.6598	0.382973	0.22111	0.0216582	0.281437	NaN	17.3362	18.0939	0.757647	3	0.757647	17.3362	18.0939	0.740946	-Infinity	A1A4J1	ATP-dependent 6-phosphofructokinase, liver type OS=Bos taurus OX=9913 GN=PFKL PE=2 SV=1
22.5333	22.3714	22.6668	67.5715	22.5238	22.5333	22.526	0.147917	0.0854	0.00656714	0.133554	NaN	22.3714	22.6668	0.295383	3	0.295383	22.3714	22.6668	-0.285563	-Infinity	Q02372	NADH dehydrogenase [ubiquinone] 1 beta subcomplex subunit 8, mitochondrial OS=Bos taurus OX=9913 GN=NDUFB8 PE=1 SV=1
23.8371	24.6891	24.665	73.1911	24.397	24.665	24.6765	0.485113	0.28008	0.0198841	0.0241222	NaN	23.8371	24.6891	0.852041	3	0.852041	23.8371	24.6891	-1.72723	Infinity	Q9BGI7	Long-wave-sensitive opsin 1 OS=Bos taurus OX=9913 GN=OPN1LW PE=1 SV=1
17.6651	17.6764	18.1061	53.4476	17.8159	17.6764	17.671	0.251381	0.145135	0.0141099	0.0112858	NaN	17.6651	18.1061	0.440937	3	0.440937	17.6651	18.1061	1.72812	Infinity	A6QLU1	Glycerol-3-phosphate dehydrogenase, mitochondrial OS=Bos taurus OX=9913 GN=GPD2 PE=2 SV=1
18.5707	18.3307	18.0591	54.9606	18.3202	18.3307	18.3225	0.25596	0.147778	0.0139715	0.239964	NaN	18.0591	18.5707	0.511593	3	0.511593	18.0591	18.5707	-0.185255	Infinity	P04272	Annexin A2 OS=Bos taurus OX=9913 GN=ANXA2 PE=1 SV=2
18.228	17.1927	16.515	51.9357	17.3119	17.1927	17.2752	0.862684	0.498071	0.0498319	0.677633	NaN	16.515	18.228	1.71296	3	1.71296	16.515	18.228	0.610068	NaN	Q05B67	Protein FAM210A OS=Bos taurus OX=9913 GN=FAM210A PE=2 SV=1
20.5229	19.535	19.7826	59.8405	19.9468	19.7826	19.8157	0.514004	0.29676	0.0257687	0.247551	NaN	19.535	20.5229	0.987858	3	0.987858	19.535	20.5229	1.29115	-Infinity	P51143	Sodium-dependent noradrenaline transporter OS=Bos taurus OX=9913 GN=SLC6A2 PE=1 SV=1
18.8912	17.8069	18.1019	54.8	18.2667	18.1019	18.1554	0.560642	0.323687	0.0306921	0.294981	NaN	17.8069	18.8912	1.08435	3	1.08435	17.8069	18.8912	1.20844	Infinity	Q58DG6	F-box/LRR-repeat protein 20 OS=Bos taurus OX=9913 GN=FBXL20 PE=2 SV=2
18.0245	18.0108	18.5642	54.5996	18.1999	18.0245	18.0179	0.315636	0.182232	0.0173428	0.0136662	NaN	18.0108	18.5642	0.553402	3	0.553402	18.0108	18.5642	1.7284	-Infinity	Q3ZCD7	Very-long-chain enoyl-CoA reductase OS=Bos taurus OX=9913 GN=TECR PE=2 SV=1
19.7087	17.3484	18.1033	55.1604	18.3868	18.1033	18.2504	1.20539	0.695931	0.0655573	0.754894	NaN	17.3484	19.7087	2.36024	3	2.36024	17.3484	19.7087	0.999781	Infinity	Q5E971	Transmembrane emp24 domain-containing protein 10 OS=Bos taurus OX=9913 GN=TMED10 PE=2 SV=1
21.9917	21.5293	22.0399	65.5609	21.8536	21.9917	22.0148	0.281938	0.162777	0.0129012	0.0481701	NaN	21.5293	22.0399	0.510632	3	0.510632	21.5293	22.0399	-1.67534	Infinity	P14790	ATP synthase subunit ATP5MJ, mitochondrial OS=Bos taurus OX=9913 GN=ATP5MJ PE=1 SV=1
18.0581	18.3627	18.5164	54.9372	18.3124	18.3627	18.3343	0.233235	0.134658	0.0127365	0.153629	NaN	18.0581	18.5164	0.458252	3	0.458252	18.0581	18.5164	-0.925859	NaN	Q08DG6	Cytochrome c oxidase assembly protein COX15 homolog OS=Bos taurus OX=9913 GN=COX15 PE=2 SV=1
20.8012	20.1709	16.4403	57.4124	19.1375	20.1709	20.4732	2.35696	1.36079	0.12316	0.630295	NaN	16.4403	20.8012	4.36087	3	4.36087	16.4403	20.8012	-1.59375	NaN	Q3ZCJ7	Tubulin alpha-1C chain OS=Bos taurus OX=9913 GN=TUBA1C PE=1 SV=1
19.1768	17.493	18.1321	54.8019	18.2673	18.1321	18.2219	0.850008	0.490752	0.0465317	0.639048	NaN	17.493	19.1768	1.6838	3	1.6838	17.493	19.1768	0.697823	-Infinity	Q29RV1	Protein disulfide-isomerase A4 OS=Bos taurus OX=9913 GN=PDIA4 PE=2 SV=1
22.787	22.7124	22.7672	68.2666	22.7555	22.7672	22.7638	0.0386517	0.0223156	0.00169856	0.0197582	NaN	22.7124	22.787	0.0746021	3	0.0746021	22.7124	22.787	-1.23695	Infinity	Q02370	NADH dehydrogenase [ubiquinone] 1 alpha subcomplex subunit 2 OS=Bos taurus OX=9913 GN=NDUFA2 PE=1 SV=2
22.8993	22.6913	22.7061	68.2966	22.7655	22.7061	22.699	0.116036	0.0669936	0.00509702	0.014761	NaN	22.6913	22.8993	0.207954	3	0.207954	22.6913	22.8993	1.70057	-Infinity	P13271	Cytochrome b-c1 complex subunit 8 OS=Bos taurus OX=9913 GN=UQCRQ PE=1 SV=3
21.4402	21.2866	21.3137	64.0405	21.3468	21.3137	21.3019	0.0819852	0.0473342	0.00384062	0.0270977	NaN	21.2866	21.4402	0.153599	3	0.153599	21.2866	21.4402	1.52162	-Infinity	O02691	3-hydroxyacyl-CoA dehydrogenase type-2 OS=Bos taurus OX=9913 GN=HSD17B10 PE=1 SV=3
21.6488	22.3737	22.3147	66.3372	22.1124	22.3147	22.343	0.402564	0.23242	0.0182054	0.0589466	NaN	21.6488	22.3737	0.724863	3	0.724863	21.6488	22.3737	-1.69036	Infinity	Q2KJI7	AFG3-like protein 2 OS=Bos taurus OX=9913 GN=AFG3L2 PE=2 SV=1
23.0993	22.3066	22.4405	67.8463	22.6154	22.4405	22.3766	0.42431	0.244975	0.018762	0.133871	NaN	22.3066	23.0993	0.79266	3	0.79266	22.3066	23.0993	1.54011	Infinity	Q02380	NADH dehydrogenase [ubiquinone] 1 beta subcomplex subunit 5, mitochondrial OS=Bos taurus OX=9913 GN=NDUFB5 PE=1 SV=1
17.4802	20.0603	20.0984	57.639	19.213	20.0603	20.0786	1.50071	0.866438	0.0781094	0.0381584	NaN	17.4802	20.0984	2.61818	3	2.61818	17.4802	20.0984	-1.73079	-Infinity	Q8MJN0	FUN14 domain-containing protein 2 OS=Bos taurus OX=9913 GN=FUNDC2 PE=2 SV=1
23.2748	23.1126	23.3147	69.7022	23.2341	23.2748	23.2837	0.107028	0.0617927	0.00460652	0.0398788	NaN	23.1126	23.3147	0.202072	3	0.202072	23.1126	23.3147	-1.46547	NaN	Q02373	NADH dehydrogenase [ubiquinone] 1 beta subcomplex subunit 10 OS=Bos taurus OX=9913 GN=NDUFB10 PE=1 SV=2
22.6346	22.1697	22.5976	67.4019	22.4673	22.5976	22.6154	0.258448	0.149215	0.0115033	0.0370026	NaN	22.1697	22.6346	0.464998	3	0.464998	22.1697	22.6346	-1.69219	Infinity	Q02365	NADH dehydrogenase [ubiquinone] 1 beta subcomplex subunit 3 OS=Bos taurus OX=9913 GN=NDUFB3 PE=1 SV=2
19.555	21.1039	21.1784	61.8373	20.6124	21.1039	21.1397	0.916533	0.529161	0.044465	0.0744686	NaN	19.555	21.1784	1.62341	3	1.62341	19.555	21.1784	-1.7192	Infinity	Q32L35	MICOS complex subunit MIC25 OS=Bos taurus OX=9913 GN=CHCHD6 PE=2 SV=1
22.1376	21.4658	21.5214	65.1249	21.7083	21.5214	21.4947	0.372864	0.215273	0.0171761	0.0555725	NaN	21.4658	22.1376	0.67181	3	0.67181	21.4658	22.1376	1.68887	-Infinity	P42026	NADH dehydrogenase [ubiquinone] iron-sulfur protein 7, mitochondrial OS=Bos taurus OX=9913 GN=NDUFS7 PE=1 SV=1
19.0791	18.2622	16.8816	54.2228	18.0743	18.2622	18.1401	1.11073	0.641282	0.0614539	0.816908	NaN	16.8816	19.0791	2.1975	3	2.1975	16.8816	19.0791	-0.739447	Infinity	Q3ZCG2	Mitochondrial pyruvate carrier 1 OS=Bos taurus OX=9913 GN=MPC1 PE=1 SV=1
17.5878	18.8093	19.0419	55.4389	18.4796	18.8093	18.9208	0.781078	0.450956	0.042267	0.232595	NaN	17.5878	19.0419	1.45408	3	1.45408	17.5878	19.0419	-1.56086	Infinity	Q3SZX0	Phospholemman OS=Bos taurus OX=9913 GN=FXYD1 PE=1 SV=1
19.7471	18.7906	19.4841	58.0218	19.3406	19.4841	19.4354	0.49412	0.28528	0.0255483	0.262993	NaN	18.7906	19.7471	0.956474	3	0.956474	18.7906	19.7471	-1.19662	-Infinity	Q3T0C6	Sodium/potassium-transporting ATPase subunit beta-3 OS=Bos taurus OX=9913 GN=ATP1B3 PE=2 SV=1
18.5054	18.8047	18.3865	55.6965	18.5655	18.5054	18.5285	0.215479	0.124407	0.0116064	0.118965	NaN	18.3865	18.8047	0.418201	3	0.418201	18.3865	18.8047	1.15732	Infinity	Q2KJJ8	5'-3' exonuclease PLD3 OS=Bos taurus OX=9913 GN=PLD3 PE=2 SV=1
24.2805	23.6217	23.411	71.3133	23.7711	23.6217	23.6436	0.453595	0.261883	0.0190818	0.210716	NaN	23.411	24.2805	0.86952	3	0.86952	23.411	24.2805	1.32112	-Infinity	Q28851	ATP synthase subunit f, mitochondrial OS=Bos taurus OX=9913 GN=ATP5MF PE=1 SV=3
17.3305	16.8115	16.9271	51.0691	17.023	16.9271	16.9269	0.272453	0.157301	0.016005	0.115574	NaN	16.8115	17.3305	0.518953	3	0.518953	16.8115	17.3305	1.38806	Infinity	Q59HJ6	Lon protease homolog, mitochondrial OS=Bos taurus OX=9913 GN=LONP1 PE=1 SV=1
18.3917	17.927	17.8335	54.1522	18.0507	17.927	17.8822	0.298986	0.17262	0.0165637	0.0935287	NaN	17.8335	18.3917	0.55825	3	0.55825	17.8335	18.3917	1.54333	Infinity	P30932	CD9 antigen OS=Bos taurus OX=9913 GN=CD9 PE=2 SV=2
21.6617	21.3343	21.4828	64.4788	21.4929	21.4828	21.4906	0.163902	0.094629	0.00762587	0.148485	NaN	21.3343	21.6617	0.327335	3	0.327335	21.3343	21.6617	0.276834	Infinity	P48305	NADH dehydrogenase [ubiquinone] 1 beta subcomplex subunit 4 OS=Bos taurus OX=9913 GN=NDUFB4 PE=1 SV=2
24.3022	24.1015	25.193	73.5967	24.5322	24.3022	24.2284	0.580995	0.335438	0.0236829	0.200663	NaN	24.1015	25.193	1.09153	3	1.09153	24.1015	25.193	1.50252	-Infinity	P13619	ATP synthase F(0) complex subunit B1, mitochondrial OS=Bos taurus OX=9913 GN=ATP5PB PE=1 SV=2
21.8088	22.4266	22.4696	66.705	22.235	22.4266	22.4472	0.369718	0.213457	0.0166278	0.0430145	NaN	21.8088	22.4696	0.660793	3	0.660793	21.8088	22.4696	-1.70571	-Infinity	Q5E9D3	MICOS complex subunit MIC19 OS=Bos taurus OX=9913 GN=CHCHD3 PE=2 SV=1
19.4365	18.8935	16.2715	54.6015	18.2005	18.8935	19.1472	1.69248	0.977154	0.0929908	0.542952	NaN	16.2715	19.4365	3.16498	3	3.16498	16.2715	19.4365	-1.53368	-Infinity	P21839	2-oxoisovalerate dehydrogenase subunit beta, mitochondrial OS=Bos taurus OX=9913 GN=BCKDHB PE=1 SV=2
24.3699	24.6095	24.4814	73.4608	24.4869	24.4814	24.4857	0.119903	0.069226	0.00489661	0.111513	NaN	24.3699	24.6095	0.239614	3	0.239614	24.3699	24.6095	0.207079	NaN	Q8MJG0	Regulator of G-protein signaling 9-binding protein OS=Bos taurus OX=9913 GN=RGS9BP PE=1 SV=2
18.575	18.087	18.1223	54.7843	18.2614	18.1223	18.1053	0.272166	0.157135	0.0149039	0.035305	NaN	18.087	18.575	0.488066	3	0.488066	18.087	18.575	1.69932	Infinity	Q2HJF1	39S ribosomal protein L53, mitochondrial OS=Bos taurus OX=9913 GN=MRPL53 PE=1 SV=1
19.7765	19.4078	19.8299	59.0141	19.6714	19.7765	19.8021	0.229819	0.132686	0.0116829	0.0534134	NaN	19.4078	19.8299	0.422068	3	0.422068	19.4078	19.8299	-1.62739	-Infinity	P11178	2-oxoisovalerate dehydrogenase subunit alpha, mitochondrial OS=Bos taurus OX=9913 GN=BCKDHA PE=1 SV=1
23.3474	23.0193	23.2879	69.6546	23.2182	23.2879	23.3112	0.174809	0.100926	0.00752895	0.0595245	NaN	23.0193	23.3474	0.328119	3	0.328119	23.0193	23.3474	-1.50887	Infinity	Q9MZ13	Voltage-dependent anion-selective channel protein 3 OS=Bos taurus OX=9913 GN=VDAC3 PE=2 SV=1
24.4252	24.2992	24.3712	73.0956	24.3652	24.3712	24.3667	0.0631895	0.0364825	0.00259343	0.0539837	NaN	24.2992	24.4252	0.125952	3	0.125952	24.2992	24.4252	-0.423073	NaN	P68002	Voltage-dependent anion-selective channel protein 2 OS=Bos taurus OX=9913 GN=VDAC2 PE=2 SV=2
18.4916	18.9729	18.9307	56.3952	18.7984	18.9307	18.951	0.26658	0.15391	0.014181	0.0422192	NaN	18.4916	18.9729	0.48139	3	0.48139	18.4916	18.9729	-1.6833	-Infinity	Q17R06	Ras-related protein Rab-21 OS=Bos taurus OX=9913 GN=RAB21 PE=2 SV=1
23.225	22.7005	22.8628	68.7883	22.9294	22.8628	22.8951	0.268539	0.155041	0.0117115	0.162348	NaN	22.7005	23.225	0.524538	3	0.524538	22.7005	23.225	1.04759	-Infinity	Q95KV7	NADH dehydrogenase [ubiquinone] 1 alpha subcomplex subunit 13 OS=Bos taurus OX=9913 GN=NDUFA13 PE=1 SV=3
18.7379	19.9975	19.3037	58.0392	19.3464	19.3037	19.3363	0.630893	0.364247	0.0326104	0.565777	NaN	18.7379	19.9975	1.25962	3	1.25962	18.7379	19.9975	0.303091	NaN	A6QQZ0	Ganglioside-induced differentiation-associated protein 1 OS=Bos taurus OX=9913 GN=GDAP1 PE=2 SV=1
19.1038	19.143	18.1866	56.4334	18.8111	19.1038	19.1226	0.541214	0.31247	0.0287709	0.0392551	NaN	18.1866	19.143	0.956421	3	0.956421	18.1866	19.143	-1.72181	-Infinity	Q3SZC1	GrpE protein homolog 1, mitochondrial OS=Bos taurus OX=9913 GN=GRPEL1 PE=1 SV=1
18.6535	18.3043	17.115	54.0728	18.0243	18.3043	18.2953	0.806583	0.465681	0.0447499	0.349163	NaN	17.115	18.6535	1.53851	3	1.53851	17.115	18.6535	-1.37411	-Infinity	Q0P569	Nucleobindin-1 OS=Bos taurus OX=9913 GN=NUCB1 PE=1 SV=1
18.218	18.2053	17.2584	53.6817	17.8939	18.2053	18.2114	0.550382	0.317763	0.0307581	0.0126648	NaN	17.2584	18.218	0.959558	3	0.959558	17.2584	18.218	-1.73102	-Infinity	Q58DS3	Solute carrier family 25 member 35 OS=Bos taurus OX=9913 GN=SLC25A35 PE=2 SV=1
20.8315	20.7365	21.2747	62.8426	20.9475	20.8315	20.7902	0.287265	0.165852	0.0137135	0.0950584	NaN	20.7365	21.2747	0.538229	3	0.538229	20.7365	21.2747	1.52113	NaN	P00847	ATP synthase subunit a OS=Bos taurus OX=9913 GN=MT-ATP6 PE=1 SV=1
18.8864	19.9571	19.69	58.5335	19.5112	19.69	19.6553	0.557348	0.321785	0.0285656	0.267128	NaN	18.8864	19.9571	1.07079	3	1.07079	18.8864	19.9571	-1.2953	NaN	P08166	Adenylate kinase 2, mitochondrial OS=Bos taurus OX=9913 GN=AK2 PE=1 SV=2
23.9997	23.7219	23.8326	71.5542	23.8514	23.8326	23.8457	0.139823	0.0807266	0.00586223	0.110683	NaN	23.7219	23.9997	0.277744	3	0.277744	23.7219	23.9997	0.593885	Infinity	P13184	Cytochrome c oxidase subunit 7A2, mitochondrial OS=Bos taurus OX=9913 GN=COX7A2 PE=1 SV=3
17.9214	16.5342	17.3102	51.7659	17.2553	17.3102	17.2688	0.695217	0.401384	0.0402901	0.611156	NaN	16.5342	17.9214	1.38717	3	1.38717	16.5342	17.9214	-0.353479	-Infinity	Q3T0U2	60S ribosomal protein L14 OS=Bos taurus OX=9913 GN=RPL14 PE=2 SV=3
18.5489	19.0904	18.3619	56.0012	18.6671	18.5489	18.5773	0.378383	0.218459	0.0202701	0.187075	NaN	18.3619	19.0904	0.728575	3	0.728575	18.3619	19.0904	1.26806	-Infinity	A4FUZ5	Serine incorporator 3 OS=Bos taurus OX=9913 GN=SERINC3 PE=2 SV=1
17.794	20.1981	20.306	58.298	19.4327	20.1981	20.2498	1.42015	0.819924	0.0730806	0.107904	NaN	17.794	20.306	2.51195	3	2.51195	17.794	20.306	-1.72081	Infinity	Q2KIV2	Mitochondrial import inner membrane translocase subunit Tim9 OS=Bos taurus OX=9913 GN=TIMM9 PE=3 SV=1
20.4519	19.718	19.8064	59.9763	19.9921	19.8064	19.764	0.400609	0.231291	0.0200383	0.0883789	NaN	19.718	20.4519	0.733829	3	0.733829	19.718	20.4519	1.6377	-Infinity	Q148C9	Heme-binding protein 1 OS=Bos taurus OX=9913 GN=HEBP1 PE=2 SV=1
21.2506	20.9021	19.5126	61.6653	20.5551	20.9021	20.9687	0.919462	0.530851	0.0447316	0.348497	NaN	19.5126	21.2506	1.73794	3	1.73794	19.5126	21.2506	-1.45635	NaN	Q5E9F7	Cofilin-1 OS=Bos taurus OX=9913 GN=CFL1 PE=2 SV=3
17.9562	18.6646	18.7651	55.3858	18.4619	18.6646	18.7128	0.440881	0.254543	0.0238805	0.100512	NaN	17.9562	18.7651	0.808907	3	0.808907	17.9562	18.7651	-1.63133	-Infinity	Q5E9A3	Poly(rC)-binding protein 1 OS=Bos taurus OX=9913 GN=PCBP1 PE=2 SV=1
19.1668	20.2131	20.0983	59.4782	19.8261	20.0983	20.1534	0.573807	0.331288	0.028942	0.11488	NaN	19.1668	20.2131	1.04631	3	1.04631	19.1668	20.2131	-1.65427	Infinity	F6QV99	Outer mitochondrial transmembrane helix translocase OS=Bos taurus OX=9913 GN=ATAD1 PE=2 SV=2
24.5208	24.7925	24.9707	74.284	24.7613	24.7925	24.7709	0.226585	0.130819	0.00915077	0.178188	NaN	24.5208	24.9707	0.44994	3	0.44994	24.5208	24.9707	-0.607655	-Infinity	Q3T165	Prohibitin 1 OS=Bos taurus OX=9913 GN=PHB1 PE=2 SV=1
19.1673	18.6143	18.5545	56.336	18.7787	18.6143	18.5856	0.337848	0.195057	0.0179911	0.0597591	NaN	18.5545	19.1673	0.612757	3	0.612757	18.5545	19.1673	1.67129	Infinity	Q3SZM6	COX assembly mitochondrial protein homolog OS=Bos taurus OX=9913 GN=CMC1 PE=3 SV=1
17.7208	18.0187	17.7958	53.5352	17.8451	17.7958	17.8061	0.154963	0.0894679	0.00868379	0.0750198	NaN	17.7208	18.0187	0.297932	3	0.297932	17.7208	18.0187	1.28668	-Infinity	Q3T169	40S ribosomal protein S3 OS=Bos taurus OX=9913 GN=RPS3 PE=2 SV=1
19.1984	18.8861	19.5536	57.6381	19.2127	19.1984	19.2096	0.334005	0.192838	0.0173846	0.312351	NaN	18.8861	19.5536	0.667551	3	0.667551	18.8861	19.5536	0.192079	-Infinity	A4FUZ6	Hydroxysteroid dehydrogenase-like protein 2 OS=Bos taurus OX=9913 GN=HSDL2 PE=2 SV=1
18.312	18.8151	19.4187	56.5458	18.8486	18.8151	18.8409	0.554093	0.319905	0.029397	0.503141	NaN	18.312	19.4187	1.10667	3	1.10667	18.312	19.4187	0.270766	Infinity	Q58DS5	Ras-related protein Rab-13 OS=Bos taurus OX=9913 GN=RAB13 PE=1 SV=1
20.2803	21.7169	22.0737	64.0709	21.357	21.7169	21.7908	0.949358	0.548112	0.0444519	0.356813	NaN	20.2803	22.0737	1.79345	3	1.79345	20.2803	22.0737	-1.46088	-Infinity	O77784	Isocitrate dehydrogenase [NAD] subunit beta, mitochondrial OS=Bos taurus OX=9913 GN=IDH3B PE=2 SV=2
19.4106	18.8646	18.4951	56.7703	18.9234	18.8646	18.9061	0.460562	0.265906	0.0243382	0.369518	NaN	18.4951	19.4106	0.915474	3	0.915474	18.4951	19.4106	0.565267	Infinity	P07552	Cytochrome b-c1 complex subunit 10 OS=Bos taurus OX=9913 GN=UQCR11 PE=1 SV=2
21.7368	21.6058	21.7388	65.0814	21.6938	21.7368	21.7378	0.0762059	0.0439975	0.0035128	0.0020256	NaN	21.6058	21.7388	0.132994	3	0.132994	21.6058	21.7388	-1.73067	-Infinity	Q02368	NADH dehydrogenase [ubiquinone] 1 beta subcomplex subunit 7 OS=Bos taurus OX=9913 GN=NDUFB7 PE=1 SV=2
23.7029	23.56	23.8631	71.1261	23.7087	23.7029	23.7075	0.151606	0.0875296	0.00639452	0.142885	NaN	23.56	23.8631	0.303047	3	0.303047	23.56	23.8631	0.170691	-Infinity	P34942	NADH dehydrogenase [ubiquinone] 1 alpha subcomplex subunit 10, mitochondrial OS=Bos taurus OX=9913 GN=NDUFA10 PE=1 SV=1
23.1534	22.5651	22.7108	68.4292	22.8097	22.7108	22.7289	0.306369	0.176883	0.0134315	0.145695	NaN	22.5651	23.1534	0.588276	3	0.588276	22.5651	23.1534	1.30191	Infinity	Q5E947	Peroxiredoxin-1 OS=Bos taurus OX=9913 GN=PRDX1 PE=2 SV=1
20.562	19.8484	20.0983	60.5088	20.1696	20.0983	20.1413	0.362097	0.209057	0.0179526	0.249924	NaN	19.8484	20.562	0.713602	3	0.713602	19.8484	20.562	0.851199	-Infinity	Q1RMJ6	Rho-related GTP-binding protein RhoC OS=Bos taurus OX=9913 GN=RHOC PE=2 SV=1
20.2567	19.7939	19.9321	59.9826	19.9942	19.9321	19.9597	0.237582	0.137168	0.0118825	0.138184	NaN	19.7939	20.2567	0.462811	3	0.462811	19.7939	20.2567	1.09658	-Infinity	P62808	Histone H2B type 1 OS=Bos taurus OX=9913 PE=1 SV=2
17.4616	19.6176	19.522	56.6012	18.8671	19.522	19.5679	1.21811	0.703277	0.0645628	0.0956764	NaN	17.4616	19.6176	2.15604	3	2.15604	17.4616	19.6176	-1.72004	-Infinity	Q02377	NADH dehydrogenase [ubiquinone] 1 alpha subcomplex subunit 1 OS=Bos taurus OX=9913 GN=NDUFA1 PE=1 SV=1
18.2946	20.3235	20.2368	58.8548	19.6183	20.2368	20.2784	1.14718	0.662322	0.0584748	0.0866833	NaN	18.2946	20.3235	2.02889	3	2.02889	18.2946	20.3235	-1.72093	-Infinity	Q29397	Synaptic vesicle glycoprotein 2A OS=Bos taurus OX=9913 GN=SV2A PE=2 SV=1
20.399	18.9103	19.1437	58.4529	19.4843	19.1437	19.0317	0.800668	0.462266	0.0410929	0.233337	NaN	18.9103	20.399	1.48866	3	1.48866	18.9103	20.399	1.56803	Infinity	Q29RM5	Protein fem-1 homolog A OS=Bos taurus OX=9913 GN=FEM1A PE=2 SV=1
23.4464	22.9278	23.2654	69.6397	23.2132	23.2654	23.2341	0.263229	0.151975	0.0113396	0.181011	NaN	22.9278	23.4464	0.518635	3	0.518635	22.9278	23.4464	-0.857348	Infinity	Q02379	NADH dehydrogenase [ubiquinone] iron-sulfur protein 5 OS=Bos taurus OX=9913 GN=NDUFS5 PE=1 SV=2
22.1465	22.2856	22.6346	67.0668	22.3556	22.2856	22.3127	0.251471	0.145187	0.0112487	0.139076	NaN	22.1465	22.6346	0.488115	3	0.488115	22.1465	22.6346	1.1554	Infinity	Q8HXG5	NADH dehydrogenase [ubiquinone] 1 beta subcomplex subunit 11, mitochondrial OS=Bos taurus OX=9913 GN=NDUFB11 PE=1 SV=2
16.6529	20.1844	20.3281	57.1655	19.0552	20.1844	20.2533	2.08163	1.20183	0.109242	0.143702	NaN	16.6529	20.3281	3.67519	3	3.67519	16.6529	20.3281	-1.72277	Infinity	Q28034	Glucosidase 2 subunit beta OS=Bos taurus OX=9913 GN=PRKCSH PE=2 SV=1
18.3085	17.5986	17.9833	53.8903	17.9634	17.9833	17.9679	0.355384	0.205181	0.0197837	0.325209	NaN	17.5986	18.3085	0.709936	3	0.709936	17.5986	18.3085	-0.250434	Infinity	Q28056	Aspartyl/asparaginyl beta-hydroxylase OS=Bos taurus OX=9913 GN=ASPH PE=1 SV=1
18.901	20.3464	20.0178	59.2652	19.7551	20.0178	20.0086	0.757636	0.437422	0.0383515	0.328558	NaN	18.901	20.3464	1.44532	3	1.44532	18.901	20.3464	-1.37286	-Infinity	Q08D83	Reticulon-3 OS=Bos taurus OX=9913 GN=RTN3 PE=2 SV=1
18.5113	17.7945	18.5234	54.8292	18.2764	18.5113	18.5171	0.4174	0.240986	0.0228382	0.0120316	NaN	17.7945	18.5234	0.728899	3	0.728899	17.7945	18.5234	-1.73043	NaN	Q56JZ1	60S ribosomal protein L13 OS=Bos taurus OX=9913 GN=RPL13 PE=2 SV=3
18.9997	18.3459	15.7325	53.0781	17.6927	18.3459	18.4735	1.72876	0.998099	0.0977103	0.653833	NaN	15.7325	18.9997	3.26719	3	3.26719	15.7325	18.9997	-1.45751	-Infinity	Q3SWX2	Acyl-coenzyme A thioesterase 9, mitochondrial OS=Bos taurus OX=9913 GN=ACOT9 PE=2 SV=1
22.9203	22.0225	21.8574	66.8002	22.2667	22.0225	21.9433	0.571967	0.330225	0.0256871	0.165163	NaN	21.8574	22.9203	1.06288	3	1.06288	21.8574	22.9203	1.57099	Infinity	Q8HXG6	NADH dehydrogenase [ubiquinone] 1 alpha subcomplex subunit 11 OS=Bos taurus OX=9913 GN=NDUFA11 PE=1 SV=3
18.063	17.9308	18.6672	54.6611	18.2204	18.063	18.0089	0.392608	0.226672	0.0215477	0.132195	NaN	17.9308	18.6672	0.736408	3	0.736408	17.9308	18.6672	1.51376	-Infinity	Q3MHW9	NADH-cytochrome b5 reductase 1 OS=Bos taurus OX=9913 GN=CYB5R1 PE=2 SV=1
20.5775	20.2792	18.5798	59.4365	19.8122	20.2792	20.4223	1.07765	0.622183	0.0543935	0.298325	NaN	18.5798	20.5775	1.99774	3	1.99774	18.5798	20.5775	-1.58392	NaN	Q17QC0	Membrane-associated progesterone receptor component 1 OS=Bos taurus OX=9913 GN=PGRMC1 PE=2 SV=3
21.204	20.3124	20.6835	62.1999	20.7333	20.6835	20.7195	0.447861	0.258572	0.021601	0.371092	NaN	20.3124	21.204	0.89156	3	0.89156	20.3124	21.204	0.494114	-Infinity	F1MDB2	Small integral membrane protein 20 OS=Bos taurus OX=9913 GN=SMIM20 PE=1 SV=2
17.9071	18.1599	18.3009	54.3679	18.1226	18.1599	18.1368	0.199515	0.11519	0.0110091	0.141043	NaN	17.9071	18.3009	0.393784	3	0.393784	17.9071	18.3009	-0.810528	Infinity	Q3T0L3	39S ribosomal protein L17, mitochondrial OS=Bos taurus OX=9913 GN=MRPL17 PE=1 SV=1
16.6677	19.8874	19.5532	56.1082	18.7027	19.5532	19.7134	1.77031	1.02209	0.094655	0.334175	NaN	16.6677	19.8874	3.21966	3	3.21966	16.6677	19.8874	-1.66288	-Infinity	P62803	Histone H4 OS=Bos taurus OX=9913 PE=1 SV=2
18.8958	19.9126	20.1613	58.9697	19.6566	19.9126	19.9705	0.67046	0.38709	0.0341087	0.248659	NaN	18.8958	20.1613	1.26546	3	1.26546	18.8958	20.1613	-1.4679	-Infinity	Q5EAD4	Short/branched chain specific acyl-CoA dehydrogenase, mitochondrial OS=Bos taurus OX=9913 GN=ACADSB PE=2 SV=1
20.0351	20.5652	20.564	61.1643	20.3881	20.564	20.5646	0.305719	0.176507	0.0149949	0.00119209	NaN	20.0351	20.5652	0.530115	3	0.530115	20.0351	20.5652	-1.73202	Infinity	P22439	Pyruvate dehydrogenase protein X component OS=Bos taurus OX=9913 GN=PDHX PE=1 SV=3
17.1318	18.5066	18.5815	54.2199	18.0733	18.5066	18.5425	0.816216	0.471242	0.0451614	0.0749493	NaN	17.1318	18.5815	1.44971	3	1.44971	17.1318	18.5815	-1.71564	Infinity	Q3SZB3	Mitochondrial import inner membrane translocase subunit TIM50 OS=Bos taurus OX=9913 GN=TIMM50 PE=2 SV=1
24.6062	24.6021	24.7333	73.9416	24.6472	24.6062	24.6043	0.0745603	0.0430474	0.0030251	0.00410843	NaN	24.6021	24.7333	0.131147	3	0.131147	24.6021	24.7333	1.72614	Infinity	P13272	Cytochrome b-c1 complex subunit Rieske, mitochondrial OS=Bos taurus OX=9913 GN=UQCRFS1 PE=1 SV=3
20.2973	19.6081	20.2923	60.1977	20.0659	20.2923	20.2947	0.396495	0.228917	0.0197597	0.00490952	NaN	19.6081	20.2973	0.689192	3	0.689192	19.6081	20.2973	-1.73175	NaN	A7E3Q8	Plastin-3 OS=Bos taurus OX=9913 GN=PLS3 PE=2 SV=1
20.938	21.8957	21.9486	64.7824	21.5941	21.8957	21.9211	0.568834	0.328417	0.0263421	0.0529232	NaN	20.938	21.9486	1.01064	3	1.01064	20.938	21.9486	-1.7152	NaN	Q148H0	MICOS complex subunit MIC26 OS=Bos taurus OX=9913 GN=APOO PE=2 SV=1
16.9548	18.9614	18.2072	54.1234	18.0411	18.2072	18.098	1.01356	0.58518	0.0561807	0.754126	NaN	16.9548	18.9614	2.0066	3	2.0066	16.9548	18.9614	-0.717712	NaN	Q0IIG5	ATP-dependent 6-phosphofructokinase, muscle type OS=Bos taurus OX=9913 GN=PFKM PE=2 SV=1
18.9833	18.1606	18.0286	55.1725	18.3908	18.1606	18.0973	0.517283	0.298653	0.0281272	0.131981	NaN	18.0286	18.9833	0.95463	3	0.95463	18.0286	18.9833	1.60607	NaN	Q3T0W9	60S ribosomal protein L19 OS=Bos taurus OX=9913 GN=RPL19 PE=1 SV=1
18.9977	18.2019	18.0355	55.235	18.4117	18.2019	18.1253	0.514252	0.296904	0.0279308	0.166349	NaN	18.0355	18.9977	0.962158	3	0.962158	18.0355	18.9977	1.53039	NaN	Q2TBI4	Heat shock protein 75 kDa, mitochondrial OS=Bos taurus OX=9913 GN=TRAP1 PE=2 SV=1
23.29	23.074	23.2145	69.5785	23.1928	23.2145	23.2015	0.109625	0.0632918	0.00472666	0.0754719	NaN	23.074	23.29	0.216007	3	0.216007	23.074	23.29	-0.855423	Infinity	Q02369	NADH dehydrogenase [ubiquinone] 1 beta subcomplex subunit 9 OS=Bos taurus OX=9913 GN=NDUFB9 PE=1 SV=2
17.329	17.7777	18.4098	53.5165	17.8388	17.7777	17.8218	0.542971	0.313484	0.0304376	0.448662	NaN	17.329	18.4098	1.08076	3	1.08076	17.329	18.4098	0.500344	Infinity	A5PJF6	Inactive hydroxysteroid dehydrogenase-like protein 1 OS=Bos taurus OX=9913 GN=HSDL1 PE=2 SV=1
19.2677	20.0519	19.5277	58.8473	19.6158	19.5277	19.5765	0.399408	0.230598	0.0203616	0.259935	NaN	19.2677	20.0519	0.784113	3	0.784113	19.2677	20.0519	0.944114	Infinity	Q32LL2	Stomatin-like protein 2, mitochondrial OS=Bos taurus OX=9913 GN=STOML2 PE=2 SV=1
17.9536	18.3261	18.9859	55.2656	18.4219	18.3261	18.3862	0.522733	0.3018	0.0283757	0.372511	NaN	17.9536	18.9859	1.03223	3	1.03223	17.9536	18.9859	0.796515	Infinity	Q58DM8	Enoyl-CoA hydratase, mitochondrial OS=Bos taurus OX=9913 GN=ECHS1 PE=2 SV=1
18.5303	19.9712	20.6551	59.1566	19.7189	19.9712	19.8387	1.08467	0.626234	0.0550066	0.683891	NaN	18.5303	20.6551	2.12485	3	2.12485	18.5303	20.6551	-0.990283	Infinity	Q0VCY0	Sarcoplasmic/endoplasmic reticulum calcium ATPase 1 OS=Bos taurus OX=9913 GN=ATP2A1 PE=1 SV=1
17.7561	18.8342	18.8067	55.397	18.4657	18.8067	18.8199	0.614677	0.354884	0.0332876	0.0275612	NaN	17.7561	18.8342	1.07817	3	1.07817	17.7561	18.8342	-1.72813	Infinity	Q3SZ27	MICOS complex subunit MIC27 OS=Bos taurus OX=9913 GN=APOL PE=2 SV=1
19.5031	19.5498	19.714	58.7668	19.5889	19.5498	19.5493	0.110777	0.0639569	0.00565506	0.0467091	NaN	19.5031	19.714	0.210913	3	0.210913	19.5031	19.714	1.3921	Infinity	P10949	Ras-related protein Rab-3C OS=Bos taurus OX=9913 GN=RAB3C PE=1 SV=3
17.9659	17.5546	17.5283	53.0488	17.6829	17.5546	17.542	0.24542	0.141693	0.0138789	0.0262775	NaN	17.5283	17.9659	0.437609	3	0.437609	17.5283	17.9659	1.70974	Infinity	Q3T057	60S ribosomal protein L23 OS=Bos taurus OX=9913 GN=RPL23 PE=2 SV=2
18.0855	17.0923	16.6889	51.8666	17.2889	17.0923	17.1717	0.718752	0.414972	0.0415731	0.4034	NaN	16.6889	18.0855	1.39659	3	1.39659	16.6889	18.0855	1.13878	-Infinity	Q32P59	SRA stem-loop-interacting RNA-binding protein, mitochondrial OS=Bos taurus OX=9913 GN=SLIRP PE=3 SV=1
22.4376	22.347	22.5096	67.2942	22.4314	22.4376	22.4329	0.0814973	0.0470525	0.00363318	0.0720081	NaN	22.347	22.5096	0.16264	3	0.16264	22.347	22.5096	-0.340784	Infinity	Q2HJ55	Sorting and assembly machinery component 50 homolog OS=Bos taurus OX=9913 GN=SAMM50 PE=2 SV=1
17.5899	19.4803	19.3681	56.4382	18.8127	19.3681	19.4219	1.06053	0.612298	0.056373	0.11223	NaN	17.5899	19.4803	1.89044	3	1.89044	17.5899	19.4803	-1.71025	-Infinity	P82908	Alpha-ketoglutarate dehydrogenase component 4 OS=Bos taurus OX=9913 GN=MRPS36 PE=1 SV=2
20.5623	19.79	20.3967	60.7491	20.2497	20.3967	20.4072	0.406616	0.23476	0.0200801	0.165604	NaN	19.79	20.5623	0.772324	3	0.772324	19.79	20.5623	-1.41448	Infinity	Q0NXR6	Isobutyryl-CoA dehydrogenase, mitochondrial OS=Bos taurus OX=9913 GN=ACAD8 PE=2 SV=1
18.6646	20.0249	19.4318	58.1212	19.3737	19.4318	19.3883	0.682016	0.393762	0.0352031	0.593136	NaN	18.6646	20.0249	1.36032	3	1.36032	18.6646	20.0249	-0.380036	NaN	Q3SZV6	Mitochondrial import inner membrane translocase subunit Tim21 OS=Bos taurus OX=9913 GN=TIMM21 PE=2 SV=1
24.1611	23.7454	23.9332	71.8398	23.9466	23.9332	23.9435	0.208165	0.120184	0.00869287	0.187799	NaN	23.7454	24.1611	0.415686	3	0.415686	23.7454	24.1611	0.287668	Infinity	P17694	NADH dehydrogenase [ubiquinone] iron-sulfur protein 2, mitochondrial OS=Bos taurus OX=9913 GN=NDUFS2 PE=1 SV=2
17.5473	18.1803	17.8043	53.5319	17.844	17.8043	17.8324	0.318391	0.183823	0.017843	0.257017	NaN	17.5473	18.1803	0.633062	3	0.633062	17.5473	18.1803	0.552056	Infinity	Q29423	CD44 antigen OS=Bos taurus OX=9913 GN=CD44 PE=2 SV=1
22.0424	20.8253	20.9579	63.8256	21.2752	20.9579	20.8943	0.667691	0.385492	0.0313836	0.132542	NaN	20.8253	22.0424	1.21704	3	1.21704	20.8253	22.0424	1.65558	Infinity	P07470	Cytochrome c oxidase subunit 7A1, mitochondrial OS=Bos taurus OX=9913 GN=COX7A1 PE=1 SV=2
18.9915	22.2497	22.6125	63.8536	21.2845	22.2497	22.4237	1.99412	1.1513	0.0936885	0.362822	NaN	18.9915	22.6125	3.621	3	3.621	18.9915	22.6125	-1.66777	-Infinity	A4IFD7	Zinc transporter 7 OS=Bos taurus OX=9913 GN=SLC30A7 PE=2 SV=1
25.1517	24.5036	24.7527	74.408	24.8027	24.7527	24.7863	0.326899	0.188735	0.01318	0.249046	NaN	24.5036	25.1517	0.648041	3	0.648041	24.5036	25.1517	0.671963	-Infinity	Q08DK4	Mitochondrial glutamate carrier 1 OS=Bos taurus OX=9913 GN=SLC25A22 PE=2 SV=1
22.0366	21.5672	21.6878	65.2916	21.7639	21.6878	21.7061	0.243777	0.140745	0.011201	0.120596	NaN	21.5672	22.0366	0.469412	3	0.469412	21.5672	22.0366	1.26752	-Infinity	Q0VD07	Neuronal membrane glycoprotein M6-a OS=Bos taurus OX=9913 GN=GPM6A PE=2 SV=1
17.4188	18.2104	18.639	54.2683	18.0894	18.2104	18.1372	0.619026	0.357395	0.0342203	0.428591	NaN	17.4188	18.639	1.22018	3	1.22018	17.4188	18.639	-0.846005	-Infinity	P00727	Cytosol aminopeptidase OS=Bos taurus OX=9913 GN=LAP3 PE=1 SV=3
17.7159	18.2828	17.951	53.9497	17.9832	17.951	17.9743	0.284815	0.164438	0.0158378	0.235092	NaN	17.7159	18.2828	0.566887	3	0.566887	17.7159	18.2828	0.502768	NaN	Q2KHT7	40S ribosomal protein S27 OS=Bos taurus OX=9913 GN=RPS27 PE=1 SV=3
20.6	19.9942	19.6697	60.2639	20.088	19.9942	20.0504	0.472164	0.272604	0.0235048	0.324471	NaN	19.6697	20.6	0.930256	3	0.930256	19.6697	20.6	0.858449	-Infinity	P79251	V-type proton ATPase subunit G 1 OS=Bos taurus OX=9913 GN=ATP6V1G1 PE=1 SV=3
18.0923	17.7118	18.1742	53.9783	17.9928	18.0923	18.1276	0.246729	0.142449	0.0137127	0.0818443	NaN	17.7118	18.1742	0.462351	3	0.462351	17.7118	18.1742	-1.52011	NaN	P05126	Protein kinase C beta type OS=Bos taurus OX=9913 GN=PRKCB PE=2 SV=4
19.5582	20.5583	20.3245	60.441	20.147	20.3245	20.3093	0.52314	0.302035	0.0259661	0.233862	NaN	19.5582	20.5583	1.00011	3	1.00011	19.5582	20.5583	-1.35085	-Infinity	P21398	Amine oxidase [flavin-containing] A OS=Bos taurus OX=9913 GN=MAOA PE=2 SV=2
19.0251	17.8352	17.6569	54.5172	18.1724	17.8352	17.7497	0.743849	0.429461	0.0409329	0.178272	NaN	17.6569	19.0251	1.36824	3	1.36824	17.6569	19.0251	1.6208	-Infinity	Q3MHR0	Acyl-protein thioesterase 1 OS=Bos taurus OX=9913 GN=LYPLA1 PE=2 SV=1
24.2281	24.4103	24.3203	72.9586	24.3195	24.3203	24.3197	0.0911068	0.0526005	0.00374624	0.0899963	NaN	24.2281	24.4103	0.182209	3	0.182209	24.2281	24.4103	-0.0364879	-Infinity	P31039	Succinate dehydrogenase [ubiquinone] flavoprotein subunit, mitochondrial OS=Bos taurus OX=9913 GN=SDHA PE=1 SV=3
