# Supplementary material for: Defining proteoform-specific interactions for drug targeting in a native cell signalling environment
Source: Nat Chem. 2025 Jan 13;17(2):204–14. doi: 10.1038/s41557-024-01711-w (PMC11794133; doi:10.1038/s41557-024-01711-w)
Supplement: Supplementary file 5 — Statistical source data for Extended Data Fig. 2. [file 41557_2024_1711_MOESM5_ESM.txt]

CL_PDE6frac_trypsin1-10	CL_PDE6frac_trypsin2-10	CL_PDE6frac_trypsin3-10	N: Sum	N: Mean	N: Median	N: Tukey biweight	N: Standard deviation	N: Standard error	N: Coefficient of variation	N: Median absolute deviation (MAD)	N: Full width half maximum (FWHM)	N: Minimum	N: Maximum	N: Range	N: Valid values	N: Inter-quartile range	N: 1st quartile	N: 3rd quartile	N: Skewness	N: Kurtosis	T: Accession	T: Description
31.4746	31.4782	31.4468	94.3996	31.4665	31.4746	31.4763	0.0171797	0.00991872	0.000545968	0.00354576	NaN	31.4468	31.4782	0.0313702	3	0.0313702	31.4468	31.4782	-1.64942	-Infinity	P04695	Guanine nucleotide-binding protein G(t) subunit alpha-1 OS=Bos taurus OX=9913 GN=GNAT1 PE=1 SV=3
30.9101	30.7907	30.7609	92.4616	30.8205	30.7907	30.7847	0.0789771	0.0455975	0.00256248	0.0297852	NaN	30.7609	30.9101	0.149231	3	0.149231	30.7609	30.9101	1.45904	-Infinity	P62871	Guanine nucleotide-binding protein G(I)/G(S)/G(T) subunit beta-1 OS=Bos taurus OX=9913 GN=GNB1 PE=1 SV=3
30.3722	30.4173	30.3343	91.1238	30.3746	30.3722	30.3741	0.0415455	0.0239863	0.00136777	0.0379238	NaN	30.3343	30.4173	0.0829887	3	0.0829887	30.3343	30.4173	0.256983	NaN	P23439	Rod cGMP-specific 3',5'-cyclic phosphodiesterase subunit beta OS=Bos taurus OX=9913 GN=PDE6B PE=1 SV=1
29.8596	29.9823	30.063	89.9048	29.9683	29.9823	29.9725	0.102414	0.059129	0.00341743	0.0807228	NaN	29.8596	30.063	0.203392	3	0.203392	29.8596	30.063	-0.602912	Infinity	P11541	Rod cGMP-specific 3',5'-cyclic phosphodiesterase subunit alpha OS=Bos taurus OX=9913 GN=PDE6A PE=1 SV=3
29.6467	29.7405	29.8783	89.2654	29.7551	29.7405	29.7508	0.116488	0.0672545	0.00391489	0.093771	NaN	29.6467	29.8783	0.231585	3	0.231585	29.6467	29.8783	0.558122	NaN	P02698	Guanine nucleotide-binding protein G(T) subunit gamma-T1 OS=Bos taurus OX=9913 GN=GNGT1 PE=1 SV=2
28.6824	28.6304	28.6396	85.9524	28.6508	28.6396	28.6355	0.0277371	0.016014	0.000968111	0.0091095	NaN	28.6304	28.6824	0.0519447	3	0.0519447	28.6304	28.6824	1.52425	NaN	Q28181	Cyclic nucleotide-gated cation channel beta-1 OS=Bos taurus OX=9913 GN=CNGB1 PE=1 SV=1
27.3264	27.2618	27.2326	81.8209	27.2736	27.2618	27.2676	0.0480133	0.0277205	0.00176043	0.0292301	NaN	27.2326	27.3264	0.0938301	3	0.0938301	27.2326	27.3264	1.03837	-Infinity	Q3MHM5	Tubulin beta-4B chain OS=Bos taurus OX=9913 GN=TUBB4B PE=1 SV=1
27.195	27.0167	27.4784	81.6901	27.23	27.195	27.2187	0.232865	0.134445	0.00855177	0.178286	NaN	27.0167	27.4784	0.461754	3	0.461754	27.0167	27.4784	0.662175	-Infinity	Q2HJ86	Tubulin alpha-1D chain OS=Bos taurus OX=9913 GN=TUBA1D PE=1 SV=1
27.1493	27.1764	27.3481	81.6738	27.2246	27.1764	27.1634	0.107814	0.0622467	0.00396019	0.0270882	NaN	27.1493	27.3481	0.198805	3	0.198805	27.1493	27.3481	1.60986	Infinity	P21457	Recoverin OS=Bos taurus OX=9913 GN=RCVRN PE=1 SV=3
26.6927	26.6967	26.5896	79.9789	26.6596	26.6927	26.6946	0.0607165	0.0350547	0.00227747	0.00402451	NaN	26.5896	26.6967	0.107119	3	0.107119	26.5896	26.6967	-1.72349	Infinity	Q9XSJ4	Alpha-enolase OS=Bos taurus OX=9913 GN=ENO1 PE=1 SV=4
26.4227	26.3644	26.5396	79.3266	26.4422	26.4227	26.4336	0.0891859	0.0514915	0.00337286	0.0582619	NaN	26.3644	26.5396	0.175133	3	0.175133	26.3644	26.5396	0.938434	Infinity	P16586	Cone cGMP-specific 3',5'-cyclic phosphodiesterase subunit alpha' OS=Bos taurus OX=9913 GN=PDE6C PE=1 SV=1
26.2393	26.4697	26.2554	78.9644	26.3215	26.2554	26.2476	0.128666	0.0742853	0.00488825	0.0161114	NaN	26.2393	26.4697	0.230474	3	0.230474	26.2393	26.4697	1.70155	NaN	P28327	Rhodopsin kinase GRK1 OS=Bos taurus OX=9913 GN=GRK1 PE=1 SV=1
26.1901	26.1376	26.2193	78.5471	26.1824	26.1901	26.1853	0.0413949	0.0238994	0.00158102	0.0292511	NaN	26.1376	26.2193	0.0816994	3	0.0816994	26.1376	26.2193	-0.81125	NaN	P60712	Actin, cytoplasmic 1 OS=Bos taurus OX=9913 GN=ACTB PE=1 SV=1
25.866	26.1647	26.5195	78.5502	26.1834	26.1647	26.1791	0.327159	0.188885	0.0124949	0.298752	NaN	25.866	26.5195	0.653519	3	0.653519	25.866	26.5195	0.255988	-Infinity	P04972	Retinal rod rhodopsin-sensitive cGMP 3',5'-cyclic phosphodiesterase subunit gamma OS=Bos taurus OX=9913 GN=PDE6G PE=1 SV=1
25.639	25.5865	25.5753	76.8008	25.6003	25.5865	25.5815	0.034028	0.0196461	0.0013292	0.0111504	NaN	25.5753	25.639	0.0637169	3	0.0637169	25.5753	25.639	1.52518	-Infinity	P15103	Glutamine synthetase OS=Bos taurus OX=9913 GN=GLUL PE=1 SV=4
25.6244	25.5979	25.6304	76.8527	25.6176	25.6244	25.6266	0.0173043	0.00999066	0.000675487	0.00596237	NaN	25.5979	25.6304	0.032505	3	0.032505	25.5979	25.6304	-1.5036	Infinity	P19120	Heat shock cognate 71 kDa protein OS=Bos taurus OX=9913 GN=HSPA8 PE=1 SV=2
25.5768	25.5883	25.2736	76.4387	25.4796	25.5768	25.5824	0.178516	0.103066	0.00700624	0.0115089	NaN	25.2736	25.5883	0.314793	3	0.314793	25.2736	25.5883	-1.72396	-Infinity	P08168	S-arrestin OS=Bos taurus OX=9913 GN=SAG PE=1 SV=1
25.4635	25.7488	25.6392	76.8515	25.6172	25.6392	25.6244	0.143915	0.0830894	0.00561791	0.109653	NaN	25.4635	25.7488	0.285297	3	0.285297	25.4635	25.7488	-0.671738	Infinity	P12661	Retinol-binding protein 3 OS=Bos taurus OX=9913 GN=RBP3 PE=1 SV=1
25.1595	25.1235	25.1141	75.3971	25.1324	25.1235	25.1225	0.0239697	0.0138389	0.00095374	0.0094738	NaN	25.1141	25.1595	0.045435	3	0.045435	25.1141	25.1595	1.43266	-Infinity	Q5EA61	Creatine kinase B-type OS=Bos taurus OX=9913 GN=CKB PE=1 SV=1
25.125	25.135	25.1411	75.4011	25.1337	25.135	25.1342	0.0080883	0.00466978	0.000321811	0.00601387	NaN	25.125	25.1411	0.0160122	3	0.0160122	25.125	25.1411	-0.719005	-Infinity	P10096	Glyceraldehyde-3-phosphate dehydrogenase OS=Bos taurus OX=9913 GN=GAPDH PE=1 SV=4
24.539	24.6491	24.6166	73.8048	24.6016	24.6166	24.6102	0.056596	0.0326757	0.0023005	0.0324993	NaN	24.539	24.6491	0.110149	3	0.110149	24.539	24.6491	-1.11204	Infinity	P08239	Guanine nucleotide-binding protein G(o) subunit alpha OS=Bos taurus OX=9913 GN=GNAO1 PE=1 SV=4
24.4662	24.5563	24.0685	73.0909	24.3636	24.4662	24.4985	0.259552	0.149852	0.0106533	0.0900879	NaN	24.0685	24.5563	0.48778	3	0.48778	24.0685	24.5563	-1.50027	Infinity	P62157	Calmodulin OS=Bos taurus OX=9913 GN=CALM PE=1 SV=2
24.3266	24.1892	24.404	72.9198	24.3066	24.3266	24.3141	0.108747	0.0627849	0.00447396	0.077364	NaN	24.1892	24.404	0.214718	3	0.214718	24.1892	24.404	-0.799493	NaN	P62261	14-3-3 protein epsilon OS=Bos taurus OX=9913 GN=YWHAE PE=2 SV=1
24.2604	23.9862	24.1056	72.3522	24.1174	24.1056	24.1144	0.137484	0.0793765	0.00570062	0.119364	NaN	23.9862	24.2604	0.274204	3	0.274204	23.9862	24.2604	0.384199	-Infinity	P04696	Guanine nucleotide-binding protein G(t) subunit alpha-2 OS=Bos taurus OX=9913 GN=GNAT2 PE=1 SV=3
24.1639	23.4796	23.4666	71.11	23.7033	23.4796	23.4734	0.398867	0.230286	0.0168275	0.0129833	NaN	23.4666	24.1639	0.697258	3	0.697258	23.4666	24.1639	1.72999	Infinity	P19483	ATP synthase subunit alpha, mitochondrial OS=Bos taurus OX=9913 GN=ATP5F1A PE=1 SV=1
24.0595	24.092	23.9725	72.124	24.0413	24.0595	24.0537	0.0618009	0.0356808	0.00257061	0.0324574	NaN	23.9725	24.092	0.119514	3	0.119514	23.9725	24.092	-1.21029	NaN	P13214	Annexin A4 OS=Bos taurus OX=9913 GN=ANXA4 PE=1 SV=2
24.0563	24.1576	23.9014	72.1154	24.0385	24.0563	24.044	0.129024	0.0744923	0.00536742	0.101286	NaN	23.9014	24.1576	0.256186	3	0.256186	23.9014	24.1576	-0.611339	Infinity	Q76LV2	Heat shock protein HSP 90-alpha OS=Bos taurus OX=9913 GN=HSP90AA1 PE=1 SV=3
23.9622	24.1421	24.057	72.1612	24.0537	24.057	24.0544	0.0900091	0.0519668	0.003742	0.0851307	NaN	23.9622	24.1421	0.179932	3	0.179932	23.9622	24.1421	-0.160948	NaN	P48616	Vimentin OS=Bos taurus OX=9913 GN=VIM PE=1 SV=3
23.8673	24.8965	25.4085	74.1723	24.7241	24.8965	24.8007	0.784904	0.453165	0.0317465	0.51193	NaN	23.8673	25.4085	1.54114	3	1.54114	23.8673	25.4085	-0.940842	Infinity	P81948	Tubulin alpha-4A chain OS=Bos taurus OX=9913 GN=TUBA4A PE=1 SV=2
23.8603	23.9097	24.1641	71.9341	23.978	23.9097	23.886	0.16301	0.094114	0.00679832	0.0494556	NaN	23.8603	24.1641	0.303802	3	0.303802	23.8603	24.1641	1.55442	-Infinity	P61585	Transforming protein RhoA OS=Bos taurus OX=9913 GN=RHOA PE=1 SV=1
23.7194	23.8659	24.0001	71.5854	23.8618	23.8659	23.8626	0.14038	0.0810483	0.00588304	0.134132	NaN	23.7194	24.0001	0.280668	3	0.280668	23.7194	24.0001	-0.13242	Infinity	P00829	ATP synthase subunit beta, mitochondrial OS=Bos taurus OX=9913 GN=ATP5F1B PE=1 SV=2
23.6947	23.7768	23.1845	70.656	23.552	23.6947	23.7341	0.320899	0.185271	0.0136251	0.0820675	NaN	23.1845	23.7768	0.592285	3	0.592285	23.1845	23.7768	-1.60548	Infinity	P11023	Ras-related protein Rab-3A OS=Bos taurus OX=9913 GN=RAB3A PE=1 SV=3
23.6726	23.9772	23.6758	71.3256	23.7752	23.6758	23.6743	0.174938	0.101001	0.00735802	0.00312805	NaN	23.6726	23.9772	0.304554	3	0.304554	23.6726	23.9772	1.73143	-Infinity	Q2KJD0	Tubulin beta-5 chain OS=Bos taurus OX=9913 GN=TUBB5 PE=1 SV=1
23.5649	23.2913	23.3711	70.2273	23.4091	23.3711	23.3869	0.140715	0.081242	0.00601114	0.0798225	NaN	23.2913	23.5649	0.273628	3	0.273628	23.2913	23.5649	1.12646	NaN	P19858	L-lactate dehydrogenase A chain OS=Bos taurus OX=9913 GN=LDHA PE=2 SV=2
23.4526	22.9918	22.4646	68.909	22.9697	22.9918	22.9745	0.494392	0.285437	0.0215237	0.460848	NaN	22.4646	23.4526	0.988041	3	0.988041	22.4646	23.4526	-0.200891	Infinity	P12624	Myristoylated alanine-rich C-kinase substrate OS=Bos taurus OX=9913 GN=MARCKS PE=1 SV=6
23.4467	23.0216	22.8341	69.3023	23.1008	23.0216	23.059	0.313875	0.181216	0.0135872	0.187544	NaN	22.8341	23.4467	0.612591	3	0.612591	22.8341	23.4467	1.06281	Infinity	P80724	Brain acid soluble protein 1 OS=Bos taurus OX=9913 GN=BASP1 PE=1 SV=3
23.4153	23.4746	22.9766	69.8666	23.2889	23.4153	23.4438	0.272026	0.157054	0.0116805	0.0593014	NaN	22.9766	23.4746	0.498007	3	0.498007	22.9766	23.4746	-1.63991	Infinity	P49951	Clathrin heavy chain 1 OS=Bos taurus OX=9913 GN=CLTC PE=1 SV=1
23.4006	23.7742	23.0462	70.221	23.407	23.4006	23.4057	0.36403	0.210173	0.0155522	0.354364	NaN	23.0462	23.7742	0.727976	3	0.727976	23.0462	23.7742	0.0792835	Infinity	Q3ZCH0	Stress-70 protein, mitochondrial OS=Bos taurus OX=9913 GN=HSPA9 PE=2 SV=1
23.3627	23.273	23.3075	69.9432	23.3144	23.3075	23.3121	0.0452758	0.02614	0.00194197	0.0345058	NaN	23.273	23.3627	0.089756	3	0.089756	23.273	23.3627	0.671235	-Infinity	P11116	Galectin-1 OS=Bos taurus OX=9913 GN=LGALS1 PE=1 SV=2
23.3552	23.2655	23.255	69.8757	23.2919	23.2655	23.2605	0.0550421	0.0317786	0.00236314	0.0105228	NaN	23.255	23.3552	0.100161	3	0.100161	23.255	23.3552	1.6611	-Infinity	P10123	Retinaldehyde-binding protein 1 OS=Bos taurus OX=9913 GN=RLBP1 PE=1 SV=4
23.2534	22.9536	23.4665	69.6735	23.2245	23.2534	23.2325	0.257659	0.148759	0.0110943	0.213051	NaN	22.9536	23.4665	0.512877	3	0.512877	22.9536	23.4665	-0.498806	NaN	Q5E9B1	L-lactate dehydrogenase B chain OS=Bos taurus OX=9913 GN=LDHB PE=2 SV=4
23.1518	22.8143	22.3883	68.3544	22.7848	22.8143	22.792	0.382647	0.220921	0.016794	0.337511	NaN	22.3883	23.1518	0.763584	3	0.763584	22.3883	23.1518	-0.345102	-Infinity	Q3T0P6	Phosphoglycerate kinase 1 OS=Bos taurus OX=9913 GN=PGK1 PE=2 SV=3
23.1314	23.0249	22.6772	68.8335	22.9445	23.0249	23.0178	0.237494	0.137117	0.0103508	0.106422	NaN	22.6772	23.1314	0.454105	3	0.454105	22.6772	23.1314	-1.34907	-Infinity	Q32LG3	Malate dehydrogenase, mitochondrial OS=Bos taurus OX=9913 GN=MDH2 PE=1 SV=1
23.1166	22.2497	21.6157	66.982	22.3273	22.2497	22.3065	0.753409	0.434981	0.0337438	0.63398	NaN	21.6157	23.1166	1.50081	3	1.50081	21.6157	23.1166	0.458671	-Infinity	P02699	Rhodopsin OS=Bos taurus OX=9913 GN=RHO PE=1 SV=1
23.0708	22.6426	22.8155	68.5289	22.843	22.8155	22.8349	0.215392	0.124357	0.00942924	0.172808	NaN	22.6426	23.0708	0.428141	3	0.428141	22.6426	23.0708	0.565336	-Infinity	Q3SZ62	Phosphoglycerate mutase 1 OS=Bos taurus OX=9913 GN=PGAM1 PE=2 SV=3
23.0305	22.5376	23.1131	68.6812	22.8937	23.0305	23.0701	0.311192	0.179667	0.0135929	0.0826569	NaN	22.5376	23.1131	0.575554	3	0.575554	22.5376	23.1131	-1.59559	Infinity	P68138	Actin, alpha skeletal muscle OS=Bos taurus OX=9913 GN=ACTA1 PE=1 SV=1
22.9628	22.9595	22.9797	68.9019	22.9673	22.9628	22.9612	0.0108406	0.0062588	0.000472	0.00328636	NaN	22.9595	22.9797	0.0202026	3	0.0202026	22.9595	22.9797	1.5547	-Infinity	P19632	Phosducin OS=Bos taurus OX=9913 GN=PDC PE=1 SV=2
22.9614	22.694	22.5693	68.2247	22.7416	22.694	22.7184	0.200377	0.115688	0.00881106	0.124731	NaN	22.5693	22.9614	0.392191	3	0.392191	22.5693	22.9614	1.00822	Infinity	Q28115	Glial fibrillary acidic protein OS=Bos taurus OX=9913 GN=GFAP PE=1 SV=2
22.9477	22.7499	22.1029	67.8005	22.6002	22.7499	22.7369	0.441871	0.255114	0.0195517	0.197752	NaN	22.1029	22.9477	0.844812	3	0.844812	22.1029	22.9477	-1.35002	-Infinity	Q5E956	Triosephosphate isomerase OS=Bos taurus OX=9913 GN=TPI1 PE=2 SV=3
22.9233	22.8084	21.2514	66.9831	22.3277	22.8084	22.8635	0.933889	0.539181	0.0418265	0.114876	NaN	21.2514	22.9233	1.67192	3	1.67192	21.2514	22.9233	-1.70261	NaN	Q5E946	Parkinson disease protein 7 homolog OS=Bos taurus OX=9913 GN=PARK7 PE=2 SV=1
22.9189	22.5701	22.3857	67.8747	22.6249	22.5701	22.6025	0.270808	0.156351	0.0119695	0.184376	NaN	22.3857	22.9189	0.533226	3	0.533226	22.3857	22.9189	0.873683	Infinity	O02675	Dihydropyrimidinase-related protein 2 OS=Bos taurus OX=9913 GN=DPYSL2 PE=1 SV=1
22.8702	23.183	22.8779	68.9311	22.977	22.8779	22.8742	0.17839	0.102993	0.00776383	0.00777435	NaN	22.8702	23.183	0.312794	3	0.312794	22.8702	23.183	1.72835	-Infinity	P50154	Guanine nucleotide-binding protein G(I)/G(S)/G(O) subunit gamma-T2 OS=Bos taurus OX=9913 GN=GNGT2 PE=3 SV=1
22.7288	22.6977	22.6355	68.062	22.6873	22.6977	22.6919	0.0474896	0.0274181	0.00209322	0.0310783	NaN	22.6355	22.7288	0.0932655	3	0.0932655	22.6355	22.7288	-0.935751	Infinity	P26779	Prosaposin OS=Bos taurus OX=9913 GN=PSAP PE=1 SV=3
22.7204	22.54	22.7404	68.0007	22.6669	22.7204	22.73	0.110378	0.0637269	0.00486957	0.0200253	NaN	22.54	22.7404	0.200405	3	0.200405	22.54	22.7404	-1.66814	Infinity	P31081	60 kDa heat shock protein, mitochondrial OS=Bos taurus OX=9913 GN=HSPD1 PE=1 SV=2
22.6237	22.5675	22.4613	67.6526	22.5509	22.5675	22.5576	0.0824551	0.0476055	0.00365641	0.0561981	NaN	22.4613	22.6237	0.162367	3	0.162367	22.4613	22.6237	-0.871955	NaN	P61602	Neurocalcin-delta OS=Bos taurus OX=9913 GN=NCALD PE=1 SV=2
22.6131	22.38	22.6851	67.6782	22.5594	22.6131	22.6076	0.159473	0.0920718	0.00706902	0.0720539	NaN	22.38	22.6851	0.305101	3	0.305101	22.38	22.6851	-1.34282	Infinity	Q3T149	Heat shock protein beta-1 OS=Bos taurus OX=9913 GN=HSPB1 PE=2 SV=1
22.5755	22.7162	22.7446	68.0363	22.6788	22.7162	22.7298	0.0905435	0.0522753	0.00399244	0.0283451	NaN	22.5755	22.7446	0.169065	3	0.169065	22.5755	22.7446	-1.54305	NaN	Q3T145	Malate dehydrogenase, cytoplasmic OS=Bos taurus OX=9913 GN=MDH1 PE=2 SV=3
22.4865	22.2942	22.1565	66.9371	22.3124	22.2942	22.3074	0.165759	0.0957009	0.00742901	0.137724	NaN	22.1565	22.4865	0.330017	3	0.330017	22.1565	22.4865	0.487867	Infinity	P02070	Hemoglobin subunit beta OS=Bos taurus OX=9913 GN=HBB PE=1 SV=1
22.4218	22.3761	22.3138	67.1117	22.3706	22.3761	22.372	0.0541888	0.0312859	0.00242232	0.0457268	NaN	22.3138	22.4218	0.107958	3	0.107958	22.3138	22.4218	-0.452147	-Infinity	P63103	14-3-3 protein zeta/delta OS=Bos taurus OX=9913 GN=YWHAZ PE=1 SV=1
22.3634	20.9913	18.0062	61.3609	20.4536	20.9913	20.7209	2.22781	1.28623	0.10892	1.37214	NaN	18.0062	22.3634	4.35722	3	4.35722	18.0062	22.3634	-1.02275	Infinity	Q2T9S0	Tubulin beta-3 chain OS=Bos taurus OX=9913 GN=TUBB3 PE=1 SV=1
22.3319	22.3764	22.3074	67.0157	22.3386	22.3319	22.336	0.03496	0.0201842	0.00156501	0.0244598	NaN	22.3074	22.3764	0.0689564	3	0.0689564	22.3074	22.3764	0.828321	Infinity	P68103	Elongation factor 1-alpha 1 OS=Bos taurus OX=9913 GN=EEF1A1 PE=1 SV=1
22.307	22.1299	22.2076	66.6445	22.2148	22.2076	22.213	0.0887703	0.0512515	0.00399599	0.0776672	NaN	22.1299	22.307	0.177095	3	0.177095	22.1299	22.307	0.365251	NaN	P62763	Visinin-like protein 1 OS=Bos taurus OX=9913 GN=VSNL1 PE=1 SV=2
22.2868	22.4779	22.4737	67.2384	22.4128	22.4737	22.4757	0.10914	0.0630118	0.00486953	0.00410652	NaN	22.2868	22.4779	0.191055	3	0.191055	22.2868	22.4779	-1.72929	NaN	P33097	Aspartate aminotransferase, cytoplasmic OS=Bos taurus OX=9913 GN=GOT1 PE=1 SV=3
22.2775	21.659	21.7678	65.7042	21.9014	21.7678	21.72	0.330193	0.190637	0.0150764	0.108809	NaN	21.659	22.2775	0.6185	3	0.6185	21.659	22.2775	1.52287	-Infinity	Q29RK1	Citrate synthase, mitochondrial OS=Bos taurus OX=9913 GN=CS PE=1 SV=1
22.2771	22.179	21.9536	66.4097	22.1366	22.179	22.1594	0.165837	0.0957461	0.00749154	0.0980587	NaN	21.9536	22.2771	0.323427	3	0.323427	21.9536	22.2771	-1.07612	NaN	Q6B856	Tubulin beta-2B chain OS=Bos taurus OX=9913 GN=TUBB2B PE=1 SV=2
22.2719	21.1274	21.595	64.9943	21.6648	21.595	21.6447	0.575457	0.33224	0.0265619	0.467596	NaN	21.1274	22.2719	1.14455	3	1.14455	21.1274	22.2719	0.537688	Infinity	Q95M18	Endoplasmin OS=Bos taurus OX=9913 GN=HSP90B1 PE=2 SV=1
22.1614	21.9804	21.7053	65.8471	21.949	21.9804	21.9586	0.229683	0.132607	0.0104644	0.181074	NaN	21.7053	22.1614	0.456148	3	0.456148	21.7053	22.1614	-0.602465	Infinity	Q9N0V4	Glutathione S-transferase Mu 1 OS=Bos taurus OX=9913 GN=GSTM1 PE=1 SV=3
22.1412	22.1629	22.3739	66.678	22.226	22.1629	22.1525	0.128562	0.074225	0.00578429	0.0216961	NaN	22.1412	22.3739	0.232729	3	0.232729	22.1412	22.3739	1.67672	NaN	P01966	Hemoglobin subunit alpha OS=Bos taurus OX=9913 GN=HBA PE=1 SV=2
22.0338	22.0007	21.5248	65.5594	21.8531	22.0007	22.0166	0.284815	0.164438	0.0130331	0.0331078	NaN	21.5248	22.0338	0.509033	3	0.509033	21.5248	22.0338	-1.70576	NaN	P11966	Pyruvate dehydrogenase E1 component subunit beta, mitochondrial OS=Bos taurus OX=9913 GN=PDHB PE=1 SV=2
22.0037	21.6786	20.9966	64.6789	21.5596	21.6786	21.6158	0.513997	0.296756	0.0238407	0.325129	NaN	20.9966	22.0037	1.00713	3	1.00713	20.9966	22.0037	-0.985689	Infinity	P61603	10 kDa heat shock protein, mitochondrial OS=Bos taurus OX=9913 GN=HSPE1 PE=3 SV=2
21.9222	24.0521	24.2411	70.2155	23.4052	24.0521	24.1428	1.28771	0.743457	0.055018	0.188988	NaN	21.9222	24.2411	2.31885	3	2.31885	21.9222	24.2411	-1.69017	Infinity	P12234	Phosphate carrier protein, mitochondrial OS=Bos taurus OX=9913 GN=SLC25A3 PE=1 SV=1
21.7685	21.7242	20.7658	64.2585	21.4195	21.7242	21.7455	0.566559	0.327103	0.0264506	0.0442181	NaN	20.7658	21.7685	1.00267	3	1.00267	20.7658	21.7685	-1.72019	NaN	P46065	Guanylyl cyclase-activating protein 1 OS=Bos taurus OX=9913 GN=GUCA1A PE=1 SV=2
21.7509	21.7971	20.4573	64.0053	21.3351	21.7509	21.773	0.760518	0.439086	0.0356464	0.0462151	NaN	20.4573	21.7971	1.33976	3	1.33976	20.4573	21.7971	-1.72486	-Infinity	Q2HJH2	Ras-related protein Rab-1B OS=Bos taurus OX=9913 GN=RAB1B PE=2 SV=1
21.7318	21.2393	20.3294	63.3005	21.1002	21.2393	21.1551	0.711518	0.410795	0.033721	0.49254	NaN	20.3294	21.7318	1.40248	3	1.40248	20.3294	21.7318	-0.846306	-Infinity	Q00194	cGMP-gated cation channel alpha-1 OS=Bos taurus OX=9913 GN=CNGA1 PE=1 SV=1
21.713	21.7037	20.6142	64.031	21.3437	21.7037	21.7082	0.631709	0.364718	0.0295971	0.00933647	NaN	20.6142	21.713	1.09879	3	1.09879	20.6142	21.713	-1.73163	-Infinity	P29105	Hippocalcin-like protein 1 OS=Bos taurus OX=9913 GN=HPCAL1 PE=1 SV=4
21.6073	21.6232	21.2407	64.4712	21.4904	21.6073	21.6149	0.216398	0.124938	0.0100695	0.0159111	NaN	21.2407	21.6232	0.382515	3	0.382515	21.2407	21.6232	-1.72152	Infinity	Q3ZBY3	Calretinin OS=Bos taurus OX=9913 GN=CALB2 PE=2 SV=1
21.5857	20.461	22.2207	64.2675	21.4225	21.5857	21.4834	0.891125	0.514491	0.0415976	0.634985	NaN	20.461	22.2207	1.75968	3	1.75968	20.461	22.2207	-0.796652	Infinity	Q3ZBT1	Transitional endoplasmic reticulum ATPase OS=Bos taurus OX=9913 GN=VCP PE=2 SV=1
21.5608	20.9812	17.0372	59.5792	19.8597	20.9812	21.2592	2.46147	1.42113	0.123943	0.579599	NaN	17.0372	21.5608	4.52354	3	4.52354	17.0372	21.5608	-1.62464	-Infinity	P55052	Fatty acid-binding protein 5 OS=Bos taurus OX=9913 GN=FABP5 PE=1 SV=4
21.5383	21.0677	21.9247	64.5307	21.5102	21.5383	21.5168	0.429143	0.247766	0.0199506	0.386406	NaN	21.0677	21.9247	0.856911	3	0.856911	21.0677	21.9247	-0.2927	-Infinity	P56965	N(G),N(G)-dimethylarginine dimethylaminohydrolase 1 OS=Bos taurus OX=9913 GN=DDAH1 PE=1 SV=3
21.4731	21.7116	22.1338	65.3186	21.7729	21.7116	21.75	0.334549	0.193152	0.0153654	0.238487	NaN	21.4731	22.1338	0.660643	3	0.660643	21.4731	22.1338	0.795924	-Infinity	P02769	Albumin OS=Bos taurus OX=9913 GN=ALB PE=1 SV=4
21.3295	21.3769	21.1334	63.8398	21.2799	21.3295	21.3413	0.129057	0.0745113	0.00606475	0.0474186	NaN	21.1334	21.3769	0.243439	3	0.243439	21.1334	21.3769	-1.47273	NaN	P38657	Protein disulfide-isomerase A3 OS=Bos taurus OX=9913 GN=PDIA3 PE=2 SV=1
21.3082	21.2789	21.0415	63.6286	21.2095	21.2789	21.2929	0.146277	0.084453	0.00689676	0.0293598	NaN	21.0415	21.3082	0.26676	3	0.26676	21.0415	21.3082	-1.65388	Infinity	P20000	Aldehyde dehydrogenase, mitochondrial OS=Bos taurus OX=9913 GN=ALDH2 PE=1 SV=2
21.3079	21.3053	20.5506	63.1637	21.0546	21.3053	21.3065	0.436496	0.252011	0.0207316	0.00266457	NaN	20.5506	21.3079	0.757362	3	0.757362	20.5506	21.3079	-1.73198	-Infinity	P13696	Phosphatidylethanolamine-binding protein 1 OS=Bos taurus OX=9913 GN=PEBP1 PE=1 SV=2
21.1879	21.0519	21.2583	63.4981	21.166	21.1879	21.1752	0.104945	0.0605898	0.00495816	0.0703621	NaN	21.0519	21.2583	0.206432	3	0.206432	21.0519	21.2583	-0.898274	-Infinity	Q148D5	Succinate--CoA ligase [ADP-forming] subunit beta, mitochondrial OS=Bos taurus OX=9913 GN=SUCLA2 PE=2 SV=1
21.1801	21.3284	20.7257	63.2341	21.078	21.1801	21.1626	0.314039	0.18131	0.0148988	0.148249	NaN	20.7257	21.3284	0.602686	3	0.602686	20.7257	21.3284	-1.30803	-Infinity	P11179	Dihydrolipoyllysine-residue succinyltransferase component of 2-oxoglutarate dehydrogenase complex, mitochondrial OS=Bos taurus OX=9913 GN=DLST PE=1 SV=2
21.1696	20.5784	20.9456	62.6936	20.8979	20.9456	20.9139	0.298473	0.172324	0.0142825	0.223989	NaN	20.5784	21.1696	0.591192	3	0.591192	20.5784	21.1696	-0.701318	-Infinity	P41563	Isocitrate dehydrogenase [NAD] subunit alpha, mitochondrial OS=Bos taurus OX=9913 GN=IDH3A PE=1 SV=1
21.1317	20.8435	20.3621	62.3374	20.7791	20.8435	20.8014	0.388826	0.224489	0.0187123	0.288208	NaN	20.3621	21.1317	0.769611	3	0.769611	20.3621	21.1317	-0.724858	-Infinity	P62935	Peptidyl-prolyl cis-trans isomerase A OS=Bos taurus OX=9913 GN=PPIA PE=1 SV=2
21.0906	20.9359	20.1893	62.2157	20.7386	20.9359	21.0081	0.481957	0.278258	0.0232397	0.154686	NaN	20.1893	21.0906	0.901299	3	0.901299	20.1893	21.0906	-1.53349	Infinity	P04409	Protein kinase C alpha type OS=Bos taurus OX=9913 GN=PRKCA PE=1 SV=3
21.0418	20.8829	19.8062	61.7309	20.577	20.8829	20.9591	0.67225	0.388124	0.03267	0.158918	NaN	19.8062	21.0418	1.23567	3	1.23567	19.8062	21.0418	-1.62379	Infinity	P61223	Ras-related protein Rap-1b OS=Bos taurus OX=9913 GN=RAP1B PE=2 SV=1
20.9908	21.053	20.2987	62.3426	20.7809	20.9908	21.0207	0.418694	0.241733	0.0201481	0.0622025	NaN	20.2987	21.053	0.754297	3	0.754297	20.2987	21.053	-1.68914	Infinity	P52193	Calreticulin OS=Bos taurus OX=9913 GN=CALR PE=1 SV=2
20.9653	21.5375	21.5969	64.0997	21.3666	21.5375	21.566	0.348754	0.201353	0.0163224	0.0593185	NaN	20.9653	21.5969	0.631531	3	0.631531	20.9653	21.5969	-1.67585	Infinity	Q58DR8	Succinate--CoA ligase [ADP/GDP-forming] subunit alpha, mitochondrial OS=Bos taurus OX=9913 GN=SUCLG1 PE=2 SV=3
20.9308	20.1708	20.5047	61.6063	20.5354	20.5047	20.5278	0.380916	0.219922	0.0185492	0.333817	NaN	20.1708	20.9308	0.759964	3	0.759964	20.1708	20.9308	0.361215	NaN	P31404	V-type proton ATPase catalytic subunit A OS=Bos taurus OX=9913 GN=ATP6V1A PE=1 SV=2
20.8826	20.3614	20.6139	61.8579	20.6193	20.6139	20.6182	0.260607	0.150461	0.012639	0.252462	NaN	20.3614	20.8826	0.52113	3	0.52113	20.3614	20.8826	0.0932317	-Infinity	O46629	Trifunctional enzyme subunit beta, mitochondrial OS=Bos taurus OX=9913 GN=HADHB PE=2 SV=1
20.8798	19.742	20.8125	61.4343	20.4781	20.8125	20.8448	0.638378	0.368568	0.0311737	0.0673332	NaN	19.742	20.8798	1.13783	3	1.13783	19.742	20.8798	-1.7104	Infinity	Q0VCX2	Endoplasmic reticulum chaperone BiP OS=Bos taurus OX=9913 GN=HSPA5 PE=2 SV=1
20.8643	21.1004	20.758	62.7228	20.9076	20.8643	20.8854	0.175247	0.101179	0.008382	0.106255	NaN	20.758	21.1004	0.342381	3	0.342381	20.758	21.1004	1.04378	Infinity	P11017	Guanine nucleotide-binding protein G(I)/G(S)/G(T) subunit beta-2 OS=Bos taurus OX=9913 GN=GNB2 PE=2 SV=3
20.8594	20.4995	20.5891	61.9479	20.6493	20.5891	20.6006	0.187354	0.108169	0.00907314	0.0896034	NaN	20.4995	20.8594	0.359894	3	0.359894	20.4995	20.8594	1.29712	-Infinity	P37980	Inorganic pyrophosphatase OS=Bos taurus OX=9913 GN=PPA1 PE=1 SV=2
20.8564	20.9772	20.7136	62.5473	20.8491	20.8564	20.8508	0.131945	0.0761782	0.00632855	0.120771	NaN	20.7136	20.9772	0.263582	3	0.263582	20.7136	20.9772	-0.249776	Infinity	P81125	Alpha-soluble NSF attachment protein OS=Bos taurus OX=9913 GN=NAPA PE=1 SV=1
20.8342	20.8794	19.6365	61.3501	20.45	20.8342	20.8559	0.704887	0.406967	0.0344688	0.0451908	NaN	19.6365	20.8794	1.24287	3	1.24287	19.6365	20.8794	-1.72405	Infinity	P17810	Peripherin-2 OS=Bos taurus OX=9913 GN=PRPH2 PE=1 SV=2
20.7823	19.6315	18.8761	59.29	19.7633	19.6315	19.7229	0.959898	0.554197	0.0485697	0.755375	NaN	18.8761	20.7823	1.90617	3	1.90617	18.8761	20.7823	0.606264	-Infinity	Q148N0	2-oxoglutarate dehydrogenase complex component E1 OS=Bos taurus OX=9913 GN=OGDH PE=2 SV=1
20.752	20.382	18.4807	59.6147	19.8716	20.382	20.5595	1.21867	0.703598	0.0613272	0.369925	NaN	18.4807	20.752	2.2713	3	2.2713	18.4807	20.752	-1.55424	NaN	P81623	Endoplasmic reticulum resident protein 29 OS=Bos taurus OX=9913 GN=ERP29 PE=1 SV=2
20.7142	20.8888	20.8334	62.4364	20.8121	20.8334	20.8225	0.0892313	0.0515177	0.00428747	0.0554352	NaN	20.7142	20.8888	0.174625	3	0.174625	20.7142	20.8888	-1.01095	NaN	P00442	Superoxide dismutase [Cu-Zn] OS=Bos taurus OX=9913 GN=SOD1 PE=1 SV=2
20.7133	20.2164	20.2142	61.1439	20.3813	20.2164	20.2153	0.287502	0.165989	0.0141062	0.00216103	NaN	20.2142	20.7133	0.499044	3	0.499044	20.2142	20.7133	1.73194	NaN	Q9N0H5	Arrestin-C OS=Bos taurus OX=9913 GN=ARR3 PE=1 SV=2
20.7131	20.1247	19.9229	60.7608	20.2536	20.1247	20.1546	0.410578	0.237048	0.0202719	0.201818	NaN	19.9229	20.7131	0.790239	3	0.790239	19.9229	20.7131	1.27327	Infinity	Q2LGB5	Toll-interacting protein OS=Bos taurus OX=9913 GN=TOLLIP PE=2 SV=1
20.7114	19.909	20.2362	60.8566	20.2855	20.2362	20.2713	0.40348	0.23295	0.0198901	0.327255	NaN	19.909	20.7114	0.802429	3	0.802429	19.909	20.7114	0.541698	Infinity	P13621	ATP synthase subunit O, mitochondrial OS=Bos taurus OX=9913 GN=ATP5PO PE=1 SV=2
20.6777	18.8974	18.9	58.4751	19.4917	18.9	18.8987	1.02712	0.593009	0.0526953	0.00262451	NaN	18.8974	20.6777	1.78034	3	1.78034	18.8974	20.6777	1.73204	-Infinity	Q3ZBU7	Tubulin beta-4A chain OS=Bos taurus OX=9913 GN=TUBB4A PE=1 SV=1
20.668	19.6009	17.9543	58.2232	19.4077	19.6009	19.4679	1.36711	0.7893	0.0704414	1.06708	NaN	17.9543	20.668	2.71367	3	2.71367	17.9543	20.668	-0.623139	-Infinity	Q3SZI4	14-3-3 protein theta OS=Bos taurus OX=9913 GN=YWHAQ PE=1 SV=1
20.649	20.2171	20.281	61.1472	20.3824	20.281	20.2504	0.23313	0.134598	0.0114378	0.0639076	NaN	20.2171	20.649	0.431936	3	0.431936	20.2171	20.649	1.58678	NaN	E1BPK6	Unconventional myosin-VI OS=Bos taurus OX=9913 GN=MYO6 PE=1 SV=4
20.641	20.2091	20.036	60.8862	20.2954	20.2091	20.243	0.311569	0.179884	0.0153517	0.17312	NaN	20.036	20.641	0.604969	3	0.604969	20.036	20.641	1.15017	NaN	P35705	Thioredoxin-dependent peroxide reductase, mitochondrial OS=Bos taurus OX=9913 GN=PRDX3 PE=1 SV=2
20.5907	20.8238	20.652	62.0666	20.6889	20.652	20.6622	0.120815	0.0697527	0.00583963	0.0612812	NaN	20.5907	20.8238	0.233057	3	0.233057	20.5907	20.8238	1.24436	-Infinity	P48452	Protein phosphatase 3 catalytic subunit alpha OS=Bos taurus OX=9913 GN=PPP3CA PE=1 SV=1
20.564	20.052	20.6428	61.2587	20.4196	20.564	20.6018	0.320786	0.185206	0.0157097	0.0787773	NaN	20.052	20.6428	0.590801	3	0.590801	20.052	20.6428	-1.61528	-Infinity	Q27965	Heat shock 70 kDa protein 1B OS=Bos taurus OX=9913 GN=HSPA1B PE=2 SV=1
20.5294	20.0517	19.7514	60.3325	20.1108	20.0517	20.0917	0.392367	0.226533	0.0195102	0.30039	NaN	19.7514	20.5294	0.778032	3	0.778032	19.7514	20.5294	0.66226	NaN	P47803	RPE-retinal G protein-coupled receptor OS=Bos taurus OX=9913 GN=RGR PE=2 SV=1
20.5286	20.8838	20.3908	61.8032	20.6011	20.5286	20.5548	0.254388	0.146871	0.0123483	0.137789	NaN	20.3908	20.8838	0.493042	3	0.493042	20.3908	20.8838	1.17816	Infinity	P63258	Actin, cytoplasmic 2 OS=Bos taurus OX=9913 GN=ACTG1 PE=1 SV=1
20.4653	19.822	18.5533	58.8406	19.6135	19.822	19.7037	0.972878	0.561691	0.0496023	0.643209	NaN	18.5533	20.4653	1.91195	3	1.91195	18.5533	20.4653	-0.920147	Infinity	Q56JV9	40S ribosomal protein S3a OS=Bos taurus OX=9913 GN=RPS3A PE=2 SV=3
20.4409	20.4382	15.6397	56.5189	18.8396	20.4382	20.4395	2.7712	1.59995	0.147094	0.00272179	NaN	15.6397	20.4409	4.80122	3	4.80122	15.6397	20.4409	-1.73205	Infinity	P05307	Protein disulfide-isomerase OS=Bos taurus OX=9913 GN=P4HB PE=1 SV=1
20.402	20.071	14.6221	55.0951	18.365	20.071	20.2297	3.24572	1.87392	0.176734	0.330956	NaN	14.6221	20.402	5.77993	3	5.77993	14.6221	20.402	-1.71181	NaN	P02638	Protein S100-B OS=Bos taurus OX=9913 GN=S100B PE=1 SV=2
20.3905	20.7033	19.5649	60.6588	20.2196	20.3905	20.3326	0.588126	0.339555	0.0290869	0.312792	NaN	19.5649	20.7033	1.13838	3	1.13838	19.5649	20.7033	-1.1974	Infinity	P79134	Annexin A6 OS=Bos taurus OX=9913 GN=ANXA6 PE=1 SV=2
20.3622	20.1696	19.798	60.3297	20.1099	20.1696	20.1349	0.286787	0.165577	0.014261	0.192568	NaN	19.798	20.3622	0.564182	3	0.564182	19.798	20.3622	-0.895921	Infinity	Q08DP0	Phosphoglucomutase-1 OS=Bos taurus OX=9913 GN=PGM1 PE=2 SV=1
20.3602	18.6729	20.1458	59.1789	19.7263	20.1458	20.2486	0.918504	0.530298	0.0465624	0.21442	NaN	18.6729	20.3602	1.68723	3	1.68723	18.6729	20.3602	-1.62647	Infinity	Q5E958	40S ribosomal protein S8 OS=Bos taurus OX=9913 GN=RPS8 PE=1 SV=3
20.3208	18.9191	19.248	58.4879	19.496	19.248	19.2708	0.732992	0.423193	0.0375971	0.328966	NaN	18.9191	20.3208	1.40168	3	1.40168	18.9191	20.3208	1.3479	NaN	P27595	Hexokinase-1 OS=Bos taurus OX=9913 GN=HK1 PE=2 SV=1
20.3154	20.6067	19.6637	60.5858	20.1953	20.3154	20.2575	0.482852	0.278775	0.0239091	0.291275	NaN	19.6637	20.6067	0.943012	3	0.943012	19.6637	20.6067	-1.05045	-Infinity	P31408	V-type proton ATPase subunit B, brain isoform OS=Bos taurus OX=9913 GN=ATP6V1B2 PE=1 SV=3
20.3072	20.2699	19.844	60.4211	20.1404	20.2699	20.2878	0.257339	0.148575	0.0127773	0.0373516	NaN	19.844	20.3072	0.463224	3	0.463224	19.844	20.3072	-1.69109	Infinity	P42899	60S acidic ribosomal protein P2 OS=Bos taurus OX=9913 GN=RPLP2 PE=3 SV=1
20.305	19.5856	19.6496	59.5402	19.8467	19.6496	19.6189	0.39817	0.229883	0.0200622	0.0640354	NaN	19.5856	20.305	0.719435	3	0.719435	19.5856	20.305	1.68179	-Infinity	P49410	Elongation factor Tu, mitochondrial OS=Bos taurus OX=9913 GN=TUFM PE=1 SV=1
20.2978	20.3228	20.1054	60.726	20.242	20.2978	20.3098	0.118948	0.0686748	0.00587631	0.0249691	NaN	20.1054	20.3228	0.217371	3	0.217371	20.1054	20.3228	-1.64658	Infinity	P68252	14-3-3 protein gamma OS=Bos taurus OX=9913 GN=YWHAG PE=1 SV=2
20.2895	20.7489	20.2783	61.3167	20.4389	20.2895	20.2841	0.2685	0.155019	0.0131367	0.0112381	NaN	20.2783	20.7489	0.470573	3	0.470573	20.2783	20.7489	1.72864	Infinity	P48018	Synaptotagmin-1 OS=Bos taurus OX=9913 GN=SYT1 PE=1 SV=1
20.2593	19.8498	18.7238	58.8328	19.6109	19.8498	19.7789	0.795081	0.45904	0.0405427	0.409506	NaN	18.7238	20.2593	1.53543	3	1.53543	18.7238	20.2593	-1.22966	-Infinity	Q9BGI3	Peroxiredoxin-2 OS=Bos taurus OX=9913 GN=PRDX2 PE=2 SV=1
20.2575	20.02	18.8621	59.1396	19.7132	20.02	20.1322	0.746559	0.431026	0.037871	0.237595	NaN	18.8621	20.2575	1.3954	3	1.3954	18.8621	20.2575	-1.53679	-Infinity	P51177	Guanylyl cyclase-activating protein 2 OS=Bos taurus OX=9913 GN=GUCA1B PE=1 SV=2
20.2458	20.6413	21.0107	61.8977	20.6326	20.6413	20.6343	0.382527	0.220852	0.01854	0.369421	NaN	20.2458	21.0107	0.764906	3	0.764906	20.2458	21.0107	-0.102152	NaN	P20488	Synaptophysin OS=Bos taurus OX=9913 GN=SYP PE=1 SV=3
20.216	18.7125	19.8179	58.7463	19.5821	19.8179	19.7504	0.77895	0.449727	0.0397786	0.398119	NaN	18.7125	20.216	1.50344	3	1.50344	18.7125	20.216	-1.23712	-Infinity	Q9TTK8	Creatine kinase U-type, mitochondrial OS=Bos taurus OX=9913 GN=CKMT1 PE=2 SV=1
20.2053	20.4724	20.4119	61.0897	20.3632	20.4119	20.4106	0.140057	0.0808622	0.00687795	0.0604877	NaN	20.2053	20.4724	0.267107	3	0.267107	20.2053	20.4724	-1.37575	-Infinity	P20821	Glycine cleavage system H protein, mitochondrial OS=Bos taurus OX=9913 GN=GCSH PE=1 SV=1
20.183	20.4118	19.2133	59.8081	19.936	20.183	20.2499	0.636311	0.367374	0.0319176	0.228846	NaN	19.2133	20.4118	1.19858	3	1.19858	19.2133	20.4118	-1.48344	Infinity	Q3T160	Nucleophosmin OS=Bos taurus OX=9913 GN=NPM1 PE=2 SV=1
20.1724	19.4614	18.2132	57.847	19.2823	19.4614	19.3483	0.99179	0.57261	0.0514351	0.710995	NaN	18.2132	20.1724	1.95918	3	1.95918	18.2132	20.1724	-0.785976	-Infinity	Q95KU9	NF-kappa-B essential modulator OS=Bos taurus OX=9913 GN=IKBKG PE=1 SV=1
20.146	19.3877	15.4302	54.9639	18.3213	19.3877	19.7514	2.53236	1.46206	0.138219	0.758303	NaN	15.4302	20.146	4.71589	3	4.71589	15.4302	20.146	-1.55897	-Infinity	P23356	Ubiquitin carboxyl-terminal hydrolase isozyme L1 OS=Bos taurus OX=9913 GN=UCHL1 PE=1 SV=2
20.1455	20.1376	19.9732	60.2563	20.0854	20.1376	20.1414	0.0973157	0.0561852	0.00484508	0.00792122	NaN	19.9732	20.1455	0.172377	3	0.172377	19.9732	20.1455	-1.71915	-Infinity	P02470	Alpha-crystallin A chain OS=Bos taurus OX=9913 GN=CRYAA PE=1 SV=1
20.1385	19.7157	20.0759	59.9301	19.9767	20.0759	20.1059	0.228229	0.131768	0.0114248	0.062645	NaN	19.7157	20.1385	0.422886	3	0.422886	19.7157	20.1385	-1.5864	Infinity	P02253	Histone H1.2 OS=Bos taurus OX=9913 GN=H1-2 PE=1 SV=2
20.1206	20.9767	20.6144	61.7117	20.5706	20.6144	20.5823	0.429758	0.248121	0.0208919	0.362396	NaN	20.1206	20.9767	0.856163	3	0.856163	20.1206	20.9767	-0.453767	Infinity	P80209	Cathepsin D OS=Bos taurus OX=9913 GN=CTSD PE=1 SV=2
20.1184	20.1709	20.9382	61.2275	20.4092	20.1709	20.1457	0.458925	0.26496	0.0224862	0.0525551	NaN	20.1184	20.9382	0.819855	3	0.819855	20.1184	20.9382	1.70653	Infinity	P12344	Aspartate aminotransferase, mitochondrial OS=Bos taurus OX=9913 GN=GOT2 PE=1 SV=2
20.0576	20.2242	20.8841	61.1659	20.3886	20.2242	20.1943	0.43713	0.252377	0.0214399	0.166679	NaN	20.0576	20.8841	0.826584	3	0.826584	20.0576	20.8841	1.45307	-Infinity	P68250	14-3-3 protein beta/alpha OS=Bos taurus OX=9913 GN=YWHAB PE=1 SV=2
20.0444	19.9159	18.5317	58.492	19.4973	19.9159	19.9775	0.838747	0.484251	0.0430185	0.12846	NaN	18.5317	20.0444	1.51272	3	1.51272	18.5317	20.0444	-1.68646	-Infinity	P63212	Guanine nucleotide-binding protein G(I)/G(S)/G(O) subunit gamma-2 OS=Bos taurus OX=9913 GN=GNG2 PE=1 SV=2
20.016	20.6497	20.4491	61.1147	20.3716	20.4491	20.4097	0.323883	0.186994	0.0158987	0.200615	NaN	20.016	20.6497	0.633707	3	0.633707	20.016	20.6497	-1.01504	-Infinity	Q28175	Retinoid isomerohydrolase OS=Bos taurus OX=9913 GN=RPE65 PE=1 SV=3
20.0101	19.9129	18.4975	58.4206	19.4735	19.9129	19.9595	0.846636	0.488806	0.0434763	0.0971928	NaN	18.4975	20.0101	1.5126	3	1.5126	18.4975	20.0101	-1.70641	NaN	P84080	ADP-ribosylation factor 1 OS=Bos taurus OX=9913 GN=ARF1 PE=1 SV=2
19.9949	19.33	19.7844	59.1093	19.7031	19.7844	19.7431	0.339843	0.196209	0.0172482	0.210493	NaN	19.33	19.9949	0.664934	3	0.664934	19.33	19.9949	-1.01509	NaN	A7MB35	Pyruvate dehydrogenase E1 component subunit alpha, somatic form, mitochondrial OS=Bos taurus OX=9913 GN=PDHA1 PE=2 SV=1
19.9566	19.1703	18.8019	57.9287	19.3096	19.1703	19.2422	0.589815	0.34053	0.0305452	0.368443	NaN	18.8019	19.9566	1.1547	3	1.1547	18.8019	19.9566	1.00333	Infinity	Q3MHL4	Adenosylhomocysteinase OS=Bos taurus OX=9913 GN=AHCY PE=2 SV=3
19.9242	19.841	19.4498	59.215	19.7383	19.841	19.878	0.253343	0.146268	0.0128351	0.0831585	NaN	19.4498	19.9242	0.474432	3	0.474432	19.4498	19.9242	-1.52448	NaN	A5PJI5	ATPase GET3 OS=Bos taurus OX=9913 GN=GET3 PE=2 SV=1
19.8986	20.0178	19.9509	59.8672	19.9557	19.9509	19.9545	0.0597152	0.0344766	0.00299238	0.052248	NaN	19.8986	20.0178	0.119131	3	0.119131	19.8986	20.0178	0.365169	Infinity	P52205	Rod outer segment membrane protein 1 OS=Bos taurus OX=9913 GN=ROM1 PE=1 SV=2
19.874	18.7448	20.8725	59.4913	19.8304	19.874	19.8398	1.06454	0.614615	0.0536824	0.998514	NaN	18.7448	20.8725	2.12775	3	2.12775	18.7448	20.8725	-0.183886	-Infinity	P51122	Acidic leucine-rich nuclear phosphoprotein 32 family member A OS=Bos taurus OX=9913 GN=ANP32A PE=1 SV=2
19.8614	18.9592	15.6449	54.4655	18.1552	18.9592	19.0198	2.22025	1.28186	0.122293	0.902239	NaN	15.6449	19.8614	4.21649	3	4.21649	15.6449	19.8614	-1.41587	-Infinity	A5D7N3	Transmembrane protein 11, mitochondrial OS=Bos taurus OX=9913 GN=TMEM11 PE=2 SV=1
19.8325	19.8644	21.008	60.7049	20.235	19.8644	19.8491	0.66969	0.386646	0.0330957	0.0318794	NaN	19.8325	21.008	1.17555	3	1.17555	19.8325	21.008	1.72764	-Infinity	P07107	Acyl-CoA-binding protein OS=Bos taurus OX=9913 GN=DBI PE=1 SV=2
19.7519	19.8129	19.2587	58.8234	19.6078	19.7519	19.7811	0.303884	0.175447	0.0154981	0.0609951	NaN	19.2587	19.8129	0.554182	3	0.554182	19.2587	19.8129	-1.65388	NaN	P00921	Carbonic anhydrase 2 OS=Bos taurus OX=9913 GN=CA2 PE=1 SV=3
19.7328	19.4145	19.9204	59.0677	19.6892	19.7328	19.7046	0.255719	0.147639	0.0129877	0.187561	NaN	19.4145	19.9204	0.505838	3	0.505838	19.4145	19.9204	-0.744497	-Infinity	Q2KJ72	Ubiquitin carboxyl-terminal hydrolase 21 OS=Bos taurus OX=9913 GN=USP21 PE=2 SV=1
19.7282	19.4881	19.7276	58.9439	19.648	19.7276	19.7279	0.138467	0.0799441	0.00704741	0.000572205	NaN	19.4881	19.7282	0.240118	3	0.240118	19.4881	19.7282	-1.73202	Infinity	O77834	Peroxiredoxin-6 OS=Bos taurus OX=9913 GN=PRDX6 PE=1 SV=3
19.6798	19.5165	19.1046	58.3009	19.4336	19.5165	19.4849	0.296441	0.17115	0.015254	0.163279	NaN	19.1046	19.6798	0.575235	3	0.575235	19.1046	19.6798	-1.15993	Infinity	Q2TBW6	ADP-ribosylation factor-like protein 3 OS=Bos taurus OX=9913 GN=ARL3 PE=2 SV=1
19.6555	18.3608	17.2238	55.2401	18.4134	18.3608	18.402	1.21673	0.702478	0.0660785	1.13708	NaN	17.2238	19.6555	2.43176	3	2.43176	17.2238	19.6555	0.193925	Infinity	P02694	Retinol-binding protein 1 OS=Bos taurus OX=9913 GN=RBP1 PE=1 SV=4
19.6431	19.691	18.9493	58.2833	19.4278	19.6431	19.666	0.415072	0.239642	0.0213649	0.0478916	NaN	18.9493	19.691	0.741674	3	0.741674	18.9493	19.691	-1.70615	Infinity	Q2HJF7	Calcium/calmodulin-dependent protein kinase type II subunit delta OS=Bos taurus OX=9913 GN=CAMK2D PE=2 SV=1
19.5684	19.4168	15.5774	54.5626	18.1875	19.4168	19.4895	2.26174	1.30582	0.124357	0.151592	NaN	15.5774	19.5684	3.99104	3	3.99104	15.5774	19.5684	-1.7233	-Infinity	P00366	Glutamate dehydrogenase 1, mitochondrial OS=Bos taurus OX=9913 GN=GLUD1 PE=1 SV=2
19.5656	19.5419	19.0223	58.1299	19.3766	19.5419	19.5533	0.307063	0.177283	0.0158471	0.0237007	NaN	19.0223	19.5656	0.543303	3	0.543303	19.0223	19.5656	-1.72045	-Infinity	P68509	14-3-3 protein eta OS=Bos taurus OX=9913 GN=YWHAH PE=1 SV=2
19.5317	19.51	20.0583	59.1	19.7	19.5317	19.5213	0.310495	0.179264	0.0157612	0.0216484	NaN	19.51	20.0583	0.54829	3	0.54829	19.51	20.0583	1.72258	NaN	Q2KJ22	Ubiquitin carboxyl-terminal hydrolase MINDY-1 OS=Bos taurus OX=9913 GN=MINDY1 PE=2 SV=1
19.5178	19.3276	18.3658	57.2112	19.0704	19.3276	19.4188	0.61755	0.356542	0.0323826	0.190168	NaN	18.3658	19.5178	1.15196	3	1.15196	18.3658	19.5178	-1.54911	-Infinity	P28801	Glutathione S-transferase P OS=Bos taurus OX=9913 GN=GSTP1 PE=1 SV=2
19.4928	16.7229	17.9405	54.1563	18.0521	17.9405	18.0245	1.38831	0.801543	0.076906	1.2176	NaN	16.7229	19.4928	2.76989	3	2.76989	16.7229	19.4928	0.359292	-Infinity	Q2KJ93	Cell division control protein 42 homolog OS=Bos taurus OX=9913 GN=CDC42 PE=1 SV=1
19.4679	19.0127	15.0892	53.5698	17.8566	19.0127	19.231	2.40746	1.38995	0.134822	0.455282	NaN	15.0892	19.4679	4.37879	3	4.37879	15.0892	19.4679	-1.66262	Infinity	Q0IIM3	Heat shock protein 105 kDa OS=Bos taurus OX=9913 GN=HSPH1 PE=2 SV=1
19.4392	19.0257	19.3944	57.8593	19.2864	19.3944	19.4159	0.226917	0.131011	0.0117656	0.0448437	NaN	19.0257	19.4392	0.41353	3	0.41353	19.0257	19.4392	-1.65626	Infinity	P00517	cAMP-dependent protein kinase catalytic subunit alpha OS=Bos taurus OX=9913 GN=PRKACA PE=1 SV=3
19.4239	19.5042	18.2879	57.2159	19.072	19.4239	19.4624	0.680231	0.392732	0.0356665	0.0803432	NaN	18.2879	19.5042	1.21631	3	1.21631	18.2879	19.5042	-1.70491	Infinity	P62964	Cellular retinoic acid-binding protein 1 OS=Bos taurus OX=9913 GN=CRABP1 PE=1 SV=2
19.4141	19.269	20.7556	59.4387	19.8129	19.4141	19.3445	0.819638	0.473218	0.0413689	0.145088	NaN	19.269	20.7556	1.48663	3	1.48663	19.269	20.7556	1.67119	NaN	P63097	Guanine nucleotide-binding protein G(i) subunit alpha-1 OS=Bos taurus OX=9913 GN=GNAI1 PE=1 SV=2
19.3385	18.3942	18.7315	56.4642	18.8214	18.7315	18.7872	0.478499	0.276262	0.0254231	0.337288	NaN	18.3942	19.3385	0.944248	3	0.944248	18.3942	19.3385	0.815535	Infinity	P26452	40S ribosomal protein SA OS=Bos taurus OX=9913 GN=RPSA PE=2 SV=4
19.3199	18.988	19.1368	57.4447	19.1482	19.1368	19.1455	0.166251	0.0959848	0.0086823	0.148779	NaN	18.988	19.3199	0.331909	3	0.331909	18.988	19.3199	0.308466	-Infinity	Q3SYR2	Protein unc-119 homolog A OS=Bos taurus OX=9913 GN=UNC119 PE=2 SV=1
19.2968	19.728	21.4462	60.4711	20.157	19.728	19.646	1.13708	0.656494	0.0564112	0.4312	NaN	19.2968	21.4462	2.14935	3	2.14935	19.2968	21.4462	1.45607	Infinity	F1MWM0	Retinal-specific phospholipid-transporting ATPase ABCA4 OS=Bos taurus OX=9913 GN=ABCA4 PE=1 SV=2
19.2881	19.6243	19.9473	58.8597	19.6199	19.6243	19.6208	0.329653	0.190325	0.016802	0.322992	NaN	19.2881	19.9473	0.659262	3	0.659262	19.2881	19.9473	-0.0604029	-Infinity	P00515	cAMP-dependent protein kinase type II-alpha regulatory subunit OS=Bos taurus OX=9913 GN=PRKAR2A PE=1 SV=2
19.2787	19.1007	18.4881	56.8675	18.9558	19.1007	19.0981	0.414764	0.239464	0.0218806	0.178013	NaN	18.4881	19.2787	0.790663	3	0.790663	18.4881	19.2787	-1.38008	-Infinity	Q2TBV3	Electron transfer flavoprotein subunit beta OS=Bos taurus OX=9913 GN=ETFB PE=1 SV=3
19.2626	19.4008	18.2906	56.9541	18.9847	19.2626	19.3289	0.605006	0.3493	0.0318681	0.138121	NaN	18.2906	19.4008	1.11011	3	1.11011	18.2906	19.4008	-1.63105	-Infinity	P02722	ADP/ATP translocase 1 OS=Bos taurus OX=9913 GN=SLC25A4 PE=1 SV=3
19.2393	17.5426	17.9854	54.7673	18.2558	17.9854	18.0569	0.880064	0.508105	0.0482074	0.442766	NaN	17.5426	19.2393	1.69668	3	1.69668	17.5426	19.2393	1.25204	Infinity	Q9N126	Retinol dehydrogenase 8 OS=Bos taurus OX=9913 GN=RDH8 PE=1 SV=1
19.235	19.2519	19.5324	58.0193	19.3398	19.2519	19.2438	0.167032	0.0964361	0.00863672	0.0168419	NaN	19.235	19.5324	0.297361	3	0.297361	19.235	19.5324	1.71226	NaN	P63099	Calcineurin subunit B type 1 OS=Bos taurus OX=9913 GN=PPP3R1 PE=1 SV=2
19.2241	19.1823	17.9864	56.3928	18.7976	19.1823	19.2023	0.702816	0.405771	0.0373886	0.0418358	NaN	17.9864	19.2241	1.23769	3	1.23769	17.9864	19.2241	-1.72515	Infinity	Q3MHP2	Ras-related protein Rab-11B OS=Bos taurus OX=9913 GN=RAB11B PE=2 SV=3
19.2188	18.5324	18.2863	56.0375	18.6792	18.5324	18.5738	0.483222	0.278988	0.0258696	0.246128	NaN	18.2863	19.2188	0.932432	3	0.932432	18.2863	19.2188	1.2404	-Infinity	P61257	60S ribosomal protein L26 OS=Bos taurus OX=9913 GN=RPL26 PE=2 SV=1
19.2183	19.452	16.5487	55.2189	18.4063	19.2183	19.3304	1.613	0.931268	0.0876332	0.23366	NaN	16.5487	19.452	2.9033	3	2.9033	16.5487	19.452	-1.69125	Infinity	Q58DT1	60S ribosomal protein L7 OS=Bos taurus OX=9913 GN=RPL7 PE=2 SV=1
19.2175	20.1674	19.8223	59.2072	19.7357	19.8223	19.7676	0.480817	0.2776	0.0243628	0.345032	NaN	19.2175	20.1674	0.949863	3	0.949863	19.2175	20.1674	-0.784203	-Infinity	Q9BGI1	Peroxiredoxin-5, mitochondrial OS=Bos taurus OX=9913 GN=PRDX5 PE=2 SV=2
19.2109	19.5222	20.1894	58.9225	19.6408	19.5222	19.5831	0.499933	0.288636	0.0254537	0.3113	NaN	19.2109	20.1894	0.978521	3	0.978521	19.2109	20.1894	1.00776	Infinity	Q5KR47	Tropomyosin alpha-3 chain OS=Bos taurus OX=9913 GN=TPM3 PE=2 SV=1
19.1911	15.4408	18.916	53.5479	17.8493	18.916	19.0479	2.09032	1.20685	0.11711	0.275047	NaN	15.4408	19.1911	3.75023	3	3.75023	15.4408	19.1911	-1.69838	Infinity	P41976	Superoxide dismutase [Mn], mitochondrial OS=Bos taurus OX=9913 GN=SOD2 PE=2 SV=1
19.1757	17.9139	17.8799	54.9696	18.3232	17.9139	17.8976	0.738498	0.426372	0.040304	0.0339794	NaN	17.8799	19.1757	1.29577	3	1.29577	17.8799	19.1757	1.72793	NaN	Q3ZBD7	Glucose-6-phosphate isomerase OS=Bos taurus OX=9913 GN=GPI PE=2 SV=4
19.1659	19.5414	20.1056	58.8129	19.6043	19.5414	19.5854	0.473003	0.273089	0.0241275	0.375536	NaN	19.1659	20.1056	0.939716	3	0.939716	19.1659	20.1056	0.587661	NaN	Q2KJC9	Alpha-aminoadipic semialdehyde dehydrogenase OS=Bos taurus OX=9913 GN=ALDH7A1 PE=2 SV=4
19.164	14.7087	19.2161	53.0889	17.6963	19.164	19.189	2.58743	1.49385	0.146213	0.0521183	NaN	14.7087	19.2161	4.50739	3	4.50739	14.7087	19.2161	-1.73126	Infinity	P22292	Mitochondrial 2-oxoglutarate/malate carrier protein OS=Bos taurus OX=9913 GN=SLC25A11 PE=1 SV=3
19.1492	19.7022	20.2734	59.1248	19.7083	19.7022	19.7071	0.562112	0.324536	0.0285216	0.552908	NaN	19.1492	20.2734	1.12417	3	1.12417	19.1492	20.2734	0.0489833	-Infinity	O46469	Regulator of G-protein signaling 9 OS=Bos taurus OX=9913 GN=RGS9 PE=1 SV=1
19.1175	17.5126	15.4626	52.0926	17.3642	17.5126	17.4009	1.83196	1.05768	0.105502	1.60487	NaN	15.4626	19.1175	3.6549	3	3.6549	15.4626	19.1175	-0.362105	-Infinity	Q3ZC09	Beta-enolase OS=Bos taurus OX=9913 GN=ENO3 PE=2 SV=1
19.0789	19.0703	19.7046	57.8538	19.2846	19.0789	19.0748	0.363788	0.210033	0.0188641	0.00862885	NaN	19.0703	19.7046	0.634369	3	0.634369	19.0703	19.7046	1.73095	NaN	P33567	Beta-synuclein OS=Bos taurus OX=9913 GN=SNCB PE=1 SV=1
19.0407	18.5926	16.6753	54.3086	18.1029	18.5926	18.7308	1.25641	0.725391	0.0694042	0.448078	NaN	16.6753	19.0407	2.36534	3	2.36534	16.6753	19.0407	-1.48753	Infinity	P20004	Aconitate hydratase, mitochondrial OS=Bos taurus OX=9913 GN=ACO2 PE=1 SV=4
18.9682	18.7076	15.9501	53.6259	17.8753	18.7076	18.8326	1.67235	0.965532	0.0935564	0.260578	NaN	15.9501	18.9682	3.01808	3	3.01808	15.9501	18.9682	-1.68486	Infinity	Q29466	V-type proton ATPase 116 kDa subunit a 1 OS=Bos taurus OX=9913 GN=ATP6V0A1 PE=1 SV=1
18.9556	19.1342	19.379	57.4688	19.1563	19.1342	19.1503	0.212581	0.122734	0.0110972	0.178558	NaN	18.9556	19.379	0.423435	3	0.423435	18.9556	19.379	0.462891	-Infinity	P04975	Clathrin light chain B OS=Bos taurus OX=9913 GN=CLTB PE=1 SV=1
18.9555	19.2016	16.3388	54.4959	18.1653	18.9555	19.0735	1.58657	0.916004	0.0873405	0.24617	NaN	16.3388	19.2016	2.86282	3	2.86282	16.3388	19.2016	-1.68526	Infinity	Q32LG5	Receptor expression-enhancing protein 6 OS=Bos taurus OX=9913 GN=REEP6 PE=1 SV=1
18.9211	18.391	18.2611	55.5732	18.5244	18.391	18.3612	0.349673	0.201884	0.0188763	0.12993	NaN	18.2611	18.9211	0.660072	3	0.660072	18.2611	18.9211	1.46692	-Infinity	P21856	Rab GDP dissociation inhibitor alpha OS=Bos taurus OX=9913 GN=GDI1 PE=1 SV=1
18.9185	18.6862	15.7741	53.3788	17.7929	18.6862	18.7976	1.75223	1.01165	0.0984791	0.232391	NaN	15.7741	18.9185	3.14447	3	3.14447	15.7741	18.9185	-1.69784	Infinity	P01252	Prothymosin alpha OS=Bos taurus OX=9913 GN=PTMA PE=1 SV=2
18.8906	18.9009	18.6294	56.4209	18.807	18.8906	18.8956	0.153899	0.0888536	0.00818308	0.0102901	NaN	18.6294	18.9009	0.271557	3	0.271557	18.6294	18.9009	-1.72334	-Infinity	P35466	Protein S100-A4 OS=Bos taurus OX=9913 GN=S100A4 PE=1 SV=2
18.8794	17.5153	17.563	53.9577	17.9859	17.563	17.5401	0.774151	0.446957	0.0430421	0.0477467	NaN	17.5153	18.8794	1.36411	3	1.36411	17.5153	18.8794	1.72464	-Infinity	Q9BGI0	4-aminobutyrate aminotransferase, mitochondrial OS=Bos taurus OX=9913 GN=ABAT PE=2 SV=1
18.8271	18.9297	18.7591	56.5159	18.8386	18.8271	18.8351	0.0859283	0.0496107	0.00456128	0.0680065	NaN	18.7591	18.9297	0.170687	3	0.170687	18.7591	18.9297	0.594327	Infinity	Q3ZBZ8	Stress-induced-phosphoprotein 1 OS=Bos taurus OX=9913 GN=STIP1 PE=2 SV=1
18.8115	18.5584	19.0524	56.4223	18.8074	18.8115	18.8082	0.246986	0.142597	0.0131323	0.240881	NaN	18.5584	19.0524	0.493921	3	0.493921	18.5584	19.0524	-0.0738266	NaN	Q2TBQ5	60S ribosomal protein L7a OS=Bos taurus OX=9913 GN=RPL7A PE=2 SV=3
18.7979	18.0624	17.6485	54.5089	18.1696	18.0624	18.1295	0.582188	0.336126	0.0320418	0.41398	NaN	17.6485	18.7979	1.14948	3	1.14948	17.6485	18.7979	0.800324	-Infinity	Q5E9E6	60S ribosomal protein L10a OS=Bos taurus OX=9913 GN=RPL10A PE=2 SV=3
18.7959	14.3584	16.0011	49.1554	16.3851	16.0011	16.2494	2.2435	1.29529	0.136923	1.6427	NaN	14.3584	18.7959	4.43743	3	4.43743	14.3584	18.7959	0.747683	Infinity	P31836	Neural cell adhesion molecule 1 OS=Bos taurus OX=9913 GN=NCAM1 PE=1 SV=1
18.7812	19.1889	19.1059	57.076	19.0253	19.1059	19.1192	0.215484	0.12441	0.0113262	0.0829964	NaN	18.7812	19.1889	0.407742	3	0.407742	18.7812	19.1889	-1.44749	Infinity	P63026	Vesicle-associated membrane protein 2 OS=Bos taurus OX=9913 GN=VAMP2 PE=1 SV=2
18.7455	18.1591	18.4132	55.3178	18.4393	18.4132	18.4326	0.294054	0.169772	0.0159471	0.25407	NaN	18.1591	18.7455	0.58637	3	0.58637	18.1591	18.7455	0.395921	Infinity	Q2HJD7	3-hydroxyisobutyrate dehydrogenase, mitochondrial OS=Bos taurus OX=9913 GN=HIBADH PE=2 SV=1
18.6982	19.4082	20.6453	58.7517	19.5839	19.4082	19.5198	0.985374	0.568906	0.0503155	0.709932	NaN	18.6982	20.6453	1.9471	3	1.9471	18.6982	20.6453	0.777058	Infinity	A4IFA7	3-oxoacyl-[acyl-carrier-protein] reductase OS=Bos taurus OX=9913 GN=CBR4 PE=2 SV=1
18.6687	15.3987	18.2527	52.3201	17.44	18.2527	18.4522	1.78006	1.02772	0.102068	0.416079	NaN	15.3987	18.6687	3.27007	3	3.27007	15.3987	18.6687	-1.6262	-Infinity	Q3T025	60S ribosomal protein L17 OS=Bos taurus OX=9913 GN=RPL17 PE=2 SV=3
18.6169	18.3373	16.3918	53.346	17.782	18.3373	18.4714	1.21204	0.69977	0.0681609	0.279659	NaN	16.3918	18.6169	2.22512	3	2.22512	16.3918	18.6169	-1.62889	-Infinity	Q17QQ3	Synaptosomal-associated protein 25 OS=Bos taurus OX=9913 GN=SNAP25 PE=1 SV=1
18.5826	18.5218	16.1233	53.2278	17.7426	18.5218	18.551	1.40265	0.809822	0.0790557	0.0608616	NaN	16.1233	18.5826	2.45932	3	2.45932	16.1233	18.5826	-1.72838	-Infinity	Q3ZBA8	Protein NDRG2 OS=Bos taurus OX=9913 GN=NDRG2 PE=2 SV=1
18.5817	18.58	18.0957	55.2574	18.4191	18.58	18.5808	0.280138	0.161738	0.0152091	0.00167274	NaN	18.0957	18.5817	0.486048	3	0.486048	18.0957	18.5817	-1.73198	-Infinity	P02662	Alpha-S1-casein OS=Bos taurus OX=9913 GN=CSN1S1 PE=1 SV=2
18.5801	18.5869	18.4975	55.6645	18.5548	18.5801	18.5833	0.049766	0.0287324	0.00268211	0.00678635	NaN	18.4975	18.5869	0.0893898	3	0.0893898	18.4975	18.5869	-1.69589	-Infinity	P62866	40S ribosomal protein S30 OS=Bos taurus OX=9913 GN=FAU PE=1 SV=1
18.5756	18.8757	19.5249	56.9762	18.9921	18.8757	18.9347	0.485231	0.280148	0.0255491	0.300125	NaN	18.5756	19.5249	0.949306	3	0.949306	18.5756	19.5249	1.017	NaN	P11024	NAD(P) transhydrogenase, mitochondrial OS=Bos taurus OX=9913 GN=NNT PE=1 SV=3
18.5668	19.0579	15.8007	53.4254	17.8085	18.5668	18.8023	1.75605	1.01386	0.0986078	0.491062	NaN	15.8007	19.0579	3.25723	3	3.25723	15.8007	19.0579	-1.58092	Infinity	Q95142	Retinal rod rhodopsin-sensitive cGMP 3',5'-cyclic phosphodiesterase subunit delta OS=Bos taurus OX=9913 GN=PDE6D PE=1 SV=1
18.5447	19.041	18.6654	56.2511	18.7504	18.6654	18.6784	0.258865	0.149456	0.0138059	0.120712	NaN	18.5447	19.041	0.496367	3	0.496367	18.5447	19.041	1.31806	-Infinity	Q5E995	40S ribosomal protein S6 OS=Bos taurus OX=9913 GN=RPS6 PE=2 SV=1
18.5417	19.1647	19.2286	56.9351	18.9784	19.1647	19.1954	0.379483	0.219095	0.0199956	0.0639286	NaN	18.5417	19.2286	0.686913	3	0.686913	18.5417	19.2286	-1.67692	NaN	Q3T171	60S ribosomal protein L36 OS=Bos taurus OX=9913 GN=RPL36 PE=3 SV=3
18.5341	18.8215	18.8114	56.167	18.7223	18.8114	18.8162	0.163067	0.0941467	0.00870976	0.0101337	NaN	18.5341	18.8215	0.287371	3	0.287371	18.5341	18.8215	-1.72453	Infinity	Q3SZK8	Na(+)/H(+) exchange regulatory cofactor NHE-RF1 OS=Bos taurus OX=9913 GN=NHERF1 PE=2 SV=1
18.5302	15.3129	17.6053	51.4483	17.1494	17.6053	17.4239	1.6564	0.956321	0.096586	0.924894	NaN	15.3129	18.5302	3.21733	3	3.21733	15.3129	18.5302	-1.14462	-Infinity	Q3T0F5	Ras-related protein Rab-7a OS=Bos taurus OX=9913 GN=RAB7A PE=2 SV=1
18.5107	17.9779	16.1456	52.6342	17.5447	17.9779	17.97	1.2406	0.71626	0.0707106	0.532709	NaN	16.1456	18.5107	2.36503	3	2.36503	16.1456	18.5107	-1.37975	NaN	P61763	Syntaxin-binding protein 1 OS=Bos taurus OX=9913 GN=STXBP1 PE=1 SV=1
18.4995	16.2923	18.9164	53.7082	17.9027	18.4995	18.6994	1.41013	0.814142	0.0787664	0.416843	NaN	16.2923	18.9164	2.62402	3	2.62402	16.2923	18.9164	-1.56334	Infinity	A4IFE3	Beta-centractin OS=Bos taurus OX=9913 GN=ACTR1B PE=2 SV=1
18.468	19.1306	19.2713	56.8698	18.9566	19.1306	19.1932	0.428983	0.247673	0.0226297	0.140699	NaN	18.468	19.2713	0.80331	3	0.80331	18.468	19.2713	-1.5248	Infinity	P79103	40S ribosomal protein S4 OS=Bos taurus OX=9913 GN=RPS4 PE=2 SV=3
18.4672	19.2497	17.127	54.8439	18.2813	18.4672	18.3476	1.07349	0.619778	0.0587204	0.782515	NaN	17.127	19.2497	2.12269	3	2.12269	17.127	19.2497	-0.755868	NaN	P32007	ADP/ATP translocase 3 OS=Bos taurus OX=9913 GN=SLC25A6 PE=1 SV=3
18.4523	15.0376	17.7356	51.2254	17.0751	17.7356	17.8088	1.8006	1.03958	0.105451	0.716671	NaN	15.0376	18.4523	3.41468	3	3.41468	15.0376	18.4523	-1.42851	Infinity	Q08DH7	Alpha-internexin OS=Bos taurus OX=9913 GN=INA PE=2 SV=1
18.4313	18.1876	18.2181	54.837	18.279	18.2181	18.2034	0.132812	0.0766791	0.00726584	0.0305023	NaN	18.1876	18.4313	0.243767	3	0.243767	18.1876	18.4313	1.62984	NaN	P81287	Annexin A5 OS=Bos taurus OX=9913 GN=ANXA5 PE=1 SV=3
18.4142	18.2326	18.735	55.3819	18.4606	18.4142	18.4434	0.254402	0.146879	0.0137808	0.181559	NaN	18.2326	18.735	0.502409	3	0.502409	18.2326	18.735	0.793932	Infinity	Q17QV3	Small ubiquitin-related modifier 3 OS=Bos taurus OX=9913 GN=SUMO3 PE=3 SV=1
18.4091	18.5152	18.5033	55.4276	18.4759	18.5033	18.509	0.0581403	0.0335673	0.00314682	0.0119133	NaN	18.4091	18.5152	0.106129	3	0.106129	18.4091	18.5152	-1.6506	-Infinity	Q3ZCI9	T-complex protein 1 subunit theta OS=Bos taurus OX=9913 GN=CCT8 PE=1 SV=3
18.4001	17.8642	15.4937	51.758	17.2527	17.8642	18.058	1.5467	0.89299	0.0896501	0.535994	NaN	15.4937	18.4001	2.90644	3	2.90644	15.4937	18.4001	-1.501	Infinity	Q0IIG8	Ras-related protein Rab-18 OS=Bos taurus OX=9913 GN=RAB18 PE=2 SV=1
18.3805	18.501	18.6104	55.492	18.4973	18.501	18.4981	0.114977	0.0663822	0.00621589	0.109343	NaN	18.3805	18.6104	0.229864	3	0.229864	18.3805	18.6104	-0.145688	Infinity	Q0P5F3	Protein lin-7 homolog C OS=Bos taurus OX=9913 GN=LIN7C PE=2 SV=1
18.3759	18.9847	15.919	53.2795	17.7598	18.3759	18.5043	1.62305	0.93707	0.091389	0.608824	NaN	15.919	18.9847	3.06574	3	3.06574	15.919	18.9847	-1.46193	-Infinity	Q862I1	60S ribosomal protein L24 OS=Bos taurus OX=9913 GN=RPL24 PE=2 SV=2
18.3721	16.3928	19.2751	54.04	18.0133	18.3721	18.1936	1.47425	0.851158	0.0818421	0.902967	NaN	16.3928	19.2751	2.88227	3	2.88227	16.3928	19.2751	-1.03027	Infinity	Q3T0X6	40S ribosomal protein S16 OS=Bos taurus OX=9913 GN=RPS16 PE=1 SV=3
18.3263	18.0535	18.5862	54.966	18.322	18.3263	18.3228	0.266352	0.153778	0.0145373	0.259901	NaN	18.0535	18.5862	0.532652	3	0.532652	18.0535	18.5862	-0.0723469	Infinity	Q29RZ0	Acetyl-CoA acetyltransferase, mitochondrial OS=Bos taurus OX=9913 GN=ACAT1 PE=2 SV=1
18.292	18.3422	16.0757	52.7099	17.57	18.292	18.3161	1.2943	0.747267	0.0736657	0.0501957	NaN	16.0757	18.3422	2.26648	3	2.26648	16.0757	18.3422	-1.72912	-Infinity	Q3ZCF5	Ornithine aminotransferase, mitochondrial OS=Bos taurus OX=9913 GN=OAT PE=2 SV=1
18.2677	19.4629	15.4451	53.1758	17.7253	18.2677	18.0292	2.06309	1.19113	0.116393	1.19519	NaN	15.4451	19.4629	4.01779	3	4.01779	15.4451	19.4629	-1.10142	-Infinity	Q3T087	60S ribosomal protein L11 OS=Bos taurus OX=9913 GN=RPL11 PE=2 SV=3
18.2411	18.8006	19.0748	56.1165	18.7055	18.8006	18.7486	0.424921	0.245328	0.0227164	0.274261	NaN	18.2411	19.0748	0.833736	3	0.833736	18.2411	19.0748	-0.956422	Infinity	O41515	Microtubule-associated proteins 1A/1B light chain 3B OS=Bos taurus OX=9913 GN=MAP1LC3B PE=1 SV=4
18.2212	18.0815	17.833	54.1357	18.0452	18.0815	18.0588	0.196657	0.11354	0.010898	0.139753	NaN	17.833	18.2212	0.388269	3	0.388269	17.833	18.2212	-0.801392	Infinity	Q5E988	40S ribosomal protein S5 OS=Bos taurus OX=9913 GN=RPS5 PE=2 SV=3
18.2107	19.2178	18.7388	56.1673	18.7224	18.7388	18.7259	0.503714	0.290819	0.0269043	0.479019	NaN	18.2107	19.2178	1.00703	3	1.00703	18.2107	19.2178	-0.145739	Infinity	Q32PB8	40S ribosomal protein S21 OS=Bos taurus OX=9913 GN=RPS21 PE=1 SV=1
18.2019	18.2479	19.2114	55.6611	18.5537	18.2479	18.2258	0.57004	0.329113	0.0307237	0.0459824	NaN	18.2019	19.2114	1.00953	3	1.00953	18.2019	19.2114	1.71938	-Infinity	A7MBI0	Protein kinase C and casein kinase substrate in neurons protein 1 OS=Bos taurus OX=9913 GN=PACSIN1 PE=2 SV=1
18.1751	19.2404	18.4874	55.9029	18.6343	18.4874	18.5494	0.547656	0.316189	0.0293896	0.312273	NaN	18.1751	19.2404	1.06534	3	1.06534	18.1751	19.2404	1.1204	Infinity	Q0II87	Transcription factor A, mitochondrial OS=Bos taurus OX=9913 GN=TFAM PE=2 SV=1
18.1749	19.2145	18.5507	55.9401	18.6467	18.5507	18.611	0.526437	0.303939	0.0282322	0.375793	NaN	18.1749	19.2145	1.03966	3	1.03966	18.1749	19.2145	0.793498	Infinity	Q2KJA1	Endophilin-A2 OS=Bos taurus OX=9913 GN=SH3GL1 PE=2 SV=1
18.1687	15.8592	17.643	51.671	17.2237	17.643	17.6274	1.21053	0.698899	0.0702829	0.525703	NaN	15.8592	18.1687	2.30952	3	2.30952	15.8592	18.1687	-1.37186	Infinity	Q29RK2	Pyruvate carboxylase, mitochondrial OS=Bos taurus OX=9913 GN=PC PE=2 SV=2
18.158	18.8237	16.128	53.1097	17.7032	18.158	18.0771	1.40419	0.810708	0.0793181	0.66573	NaN	16.128	18.8237	2.69567	3	2.69567	16.128	18.8237	-1.30446	-Infinity	Q3T0D8	Ragulator complex protein LAMTOR1 OS=Bos taurus OX=9913 GN=LAMTOR1 PE=2 SV=1
18.1113	17.9119	15.9208	51.944	17.3147	17.9119	18.0075	1.21121	0.699295	0.069953	0.199423	NaN	15.9208	18.1113	2.19047	3	2.19047	15.9208	18.1113	-1.67938	-Infinity	Q56JV1	40S ribosomal protein S26 OS=Bos taurus OX=9913 GN=RPS26 PE=1 SV=3
18.1011	17.8822	18.3682	54.3516	18.1172	18.1011	18.1134	0.243371	0.14051	0.0134331	0.218891	NaN	17.8822	18.3682	0.485947	3	0.485947	17.8822	18.3682	0.295566	-Infinity	Q08DI6	RING finger protein 11 OS=Bos taurus OX=9913 GN=RNF11 PE=2 SV=1
18.0446	18.2557	16.7362	53.0365	17.6788	18.0446	18.1458	0.823108	0.475221	0.0465589	0.21101	NaN	16.7362	18.2557	1.51941	3	1.51941	16.7362	18.2557	-1.60487	Infinity	Q08DA1	Sodium/potassium-transporting ATPase subunit alpha-1 OS=Bos taurus OX=9913 GN=ATP1A1 PE=1 SV=1
18.0365	18.0219	17.4559	53.5144	17.8381	18.0219	18.0289	0.331073	0.191145	0.0185599	0.0146103	NaN	17.4559	18.0365	0.580601	3	0.580601	17.4559	18.0365	-1.72826	Infinity	Q56JV3	GTP-binding protein Rheb OS=Bos taurus OX=9913 GN=RHEB PE=2 SV=1
18.0227	18.2416	17.8897	54.154	18.0513	18.0227	18.0416	0.177728	0.102611	0.00984569	0.133038	NaN	17.8897	18.2416	0.351978	3	0.351978	17.8897	18.2416	0.706193	Infinity	Q3SZI8	Isovaleryl-CoA dehydrogenase, mitochondrial OS=Bos taurus OX=9913 GN=IVD PE=2 SV=1
18.0022	18.4946	17.9942	54.491	18.1637	18.0022	17.9984	0.286651	0.165498	0.0157815	0.00800514	NaN	17.9942	18.4946	0.500448	3	0.500448	17.9942	18.4946	1.73053	Infinity	P05630	ATP synthase subunit delta, mitochondrial OS=Bos taurus OX=9913 GN=ATP5F1D PE=1 SV=2
17.9792	18.0227	16.0241	52.0259	17.342	17.9792	18	1.14155	0.659073	0.0658258	0.0435143	NaN	16.0241	18.0227	1.99862	3	1.99862	16.0241	18.0227	-1.72922	-Infinity	Q2KJE4	Electron transfer flavoprotein subunit alpha, mitochondrial OS=Bos taurus OX=9913 GN=ETFA PE=2 SV=1
17.9479	18.1014	18.8459	54.8952	18.2984	18.1014	18.0292	0.480359	0.277336	0.0262514	0.153509	NaN	17.9479	18.8459	0.898071	3	0.898071	17.9479	18.8459	1.53518	NaN	P36225	Microtubule-associated protein 4 OS=Bos taurus OX=9913 GN=MAP4 PE=1 SV=1
17.9478	16.782	14.944	49.6738	16.5579	16.782	16.6297	1.51438	0.874328	0.0914594	1.16575	NaN	14.944	17.9478	3.00379	3	3.00379	14.944	17.9478	-0.651317	-Infinity	Q2KHX6	Ketimine reductase mu-crystallin OS=Bos taurus OX=9913 GN=CRYM PE=2 SV=1
17.9036	18.9103	18.9649	55.7788	18.5929	18.9103	18.9365	0.597606	0.345028	0.0321416	0.0546341	NaN	17.9036	18.9649	1.06132	3	1.06132	17.9036	18.9649	-1.71578	NaN	Q8WMV0	Rhodopsin kinase GRK7 OS=Bos taurus OX=9913 GN=GRK7 PE=1 SV=1
17.9017	17.4585	16.1898	51.55	17.1833	17.4585	17.389	0.888538	0.512998	0.0517093	0.443272	NaN	16.1898	17.9017	1.71198	3	1.71198	16.1898	17.9017	-1.25986	NaN	P62998	Ras-related C3 botulinum toxin substrate 1 OS=Bos taurus OX=9913 GN=RAC1 PE=1 SV=1
17.8574	17.6087	14.6916	50.1576	16.7192	17.6087	17.7279	1.76033	1.01633	0.105288	0.248701	NaN	14.6916	17.8574	3.16572	3	3.16572	14.6916	17.8574	-1.69324	NaN	Q148H7	Keratin, type II cytoskeletal 79 OS=Bos taurus OX=9913 GN=KRT79 PE=2 SV=1
17.8436	19.2266	19.0884	56.1587	18.7196	19.0884	19.1547	0.76173	0.439785	0.0406916	0.138227	NaN	17.8436	19.2266	1.38303	3	1.38303	17.8436	19.2266	-1.66811	-Infinity	Q08E20	S-formylglutathione hydrolase OS=Bos taurus OX=9913 GN=ESD PE=2 SV=1
17.8166	18.4392	18.9739	55.2297	18.4099	18.4392	18.4164	0.579184	0.334392	0.0314605	0.534609	NaN	17.8166	18.9739	1.15725	3	1.15725	17.8166	18.9739	-0.227414	-Infinity	P61285	Dynein light chain 1, cytoplasmic OS=Bos taurus OX=9913 GN=DYNLL1 PE=1 SV=1
17.8027	17.4203	17.6793	52.9023	17.6341	17.6793	17.6554	0.195168	0.11268	0.0110676	0.123394	NaN	17.4203	17.8027	0.382402	3	0.382402	17.4203	17.8027	-0.986374	-Infinity	P39942	V-type proton ATPase subunit D OS=Bos taurus OX=9913 GN=ATP6V1D PE=1 SV=1
17.7897	18.6158	18.1946	54.6002	18.2001	18.1946	18.199	0.413082	0.238493	0.0226968	0.404905	NaN	17.7897	18.6158	0.826111	3	0.826111	17.7897	18.6158	0.0591797	Infinity	Q3T0Q4	Nucleoside diphosphate kinase B OS=Bos taurus OX=9913 GN=NME2 PE=1 SV=1
17.7784	17.6173	16.7613	52.157	17.3857	17.6173	17.6945	0.546643	0.315605	0.0314422	0.161045	NaN	16.7613	17.7784	1.01701	3	1.01701	16.7613	17.7784	-1.56447	Infinity	P62326	Thymosin beta-4 OS=Bos taurus OX=9913 GN=TMSB4 PE=1 SV=2
17.7714	18.0403	14.8232	50.6349	16.8783	17.7714	17.9004	1.78481	1.03046	0.105746	0.268867	NaN	14.8232	18.0403	3.21704	3	3.21704	14.8232	18.0403	-1.68794	-Infinity	P63243	Receptor of activated protein C kinase 1 OS=Bos taurus OX=9913 GN=RACK1 PE=2 SV=3
17.7133	17.8137	15.6509	51.1779	17.0593	17.7133	17.7614	1.22073	0.70479	0.0715582	0.100468	NaN	15.6509	17.8137	2.16281	3	2.16281	15.6509	17.8137	-1.71886	Infinity	Q3MHM7	60S ribosomal protein L35 OS=Bos taurus OX=9913 GN=RPL35 PE=2 SV=3
17.6814	18.0219	17.9179	53.6212	17.8737	17.9179	17.8971	0.174465	0.100728	0.009761	0.104	NaN	17.6814	18.0219	0.340448	3	0.340448	17.6814	18.0219	-1.06583	NaN	P48818	Very long-chain specific acyl-CoA dehydrogenase, mitochondrial OS=Bos taurus OX=9913 GN=ACADVL PE=2 SV=3
17.6485	18.065	15.2383	50.9518	16.9839	17.6485	17.8482	1.52604	0.881057	0.0898518	0.416428	NaN	15.2383	18.065	2.82667	3	2.82667	15.2383	18.065	-1.58808	-Infinity	A5D7D1	Alpha-actinin-4 OS=Bos taurus OX=9913 GN=ACTN4 PE=2 SV=1
17.6429	17.988	16.4076	52.0385	17.3462	17.6429	17.6542	0.830965	0.479758	0.0479048	0.345129	NaN	16.4076	17.988	1.58046	3	1.58046	16.4076	17.988	-1.40202	-Infinity	Q32P85	Dynein light chain roadblock-type 2 OS=Bos taurus OX=9913 GN=DYNLRB2 PE=3 SV=1
17.5753	17.84	17.2805	52.6958	17.5653	17.5753	17.5674	0.279866	0.161581	0.0159329	0.264606	NaN	17.2805	17.84	0.55946	3	0.55946	17.2805	17.84	-0.161903	NaN	Q3SZ90	60S ribosomal protein L13a OS=Bos taurus OX=9913 GN=RPL13A PE=2 SV=3
17.5493	17.8729	14.8338	50.2559	16.752	17.5493	17.7045	1.66908	0.963644	0.0996349	0.323635	NaN	14.8338	17.8729	3.03913	3	3.03913	14.8338	17.8729	-1.65908	NaN	P80311	Peptidyl-prolyl cis-trans isomerase B OS=Bos taurus OX=9913 GN=PPIB PE=1 SV=4
17.5446	18.1815	18.6575	54.3836	18.1279	18.1815	18.1419	0.558368	0.322374	0.0308016	0.476027	NaN	17.5446	18.6575	1.11287	3	1.11287	17.5446	18.6575	-0.428035	Infinity	P00129	Cytochrome b-c1 complex subunit 7 OS=Bos taurus OX=9913 GN=UQCRB PE=1 SV=3
17.538	17.6598	16.461	51.6588	17.2196	17.538	17.5964	0.659783	0.380926	0.0383158	0.121849	NaN	16.461	17.6598	1.19882	3	1.19882	16.461	17.6598	-1.66583	Infinity	Q24JY1	60S ribosomal protein L23a OS=Bos taurus OX=9913 GN=RPL23A PE=1 SV=1
17.4945	19.4618	17.704	54.6602	18.2201	17.704	17.6035	1.08044	0.623793	0.0592994	0.209473	NaN	17.4945	19.4618	1.9673	3	1.9673	17.4945	19.4618	1.6591	Infinity	P02639	Protein S100-A1 OS=Bos taurus OX=9913 GN=S100A1 PE=1 SV=2
17.493	17.4906	14.911	49.8947	16.6316	17.4906	17.4918	1.49001	0.86026	0.0895895	0.00233841	NaN	14.911	17.493	2.58195	3	2.58195	14.911	17.493	-1.73205	Infinity	Q2HJF8	Mitochondrial Rho GTPase 1 OS=Bos taurus OX=9913 GN=RHOT1 PE=2 SV=1
17.4794	17.5888	17.9752	53.0434	17.6811	17.5888	17.5869	0.260465	0.15038	0.0147312	0.109306	NaN	17.4794	17.9752	0.495749	3	0.495749	17.4794	17.9752	1.39525	NaN	Q5E973	60S ribosomal protein L18 OS=Bos taurus OX=9913 GN=RPL18 PE=2 SV=3
17.4759	15.8577	15.857	49.1906	16.3969	15.8577	15.8573	0.934478	0.539521	0.0569913	0.000694275	NaN	15.857	17.4759	1.61891	3	1.61891	15.857	17.4759	1.73205	-Infinity	Q2HJ94	DnaJ homolog subfamily A member 2 OS=Bos taurus OX=9913 GN=DNAJA2 PE=2 SV=1
17.464	15.9839	18.5286	51.9765	17.3255	17.464	17.3634	1.27802	0.737863	0.073765	1.06467	NaN	15.9839	18.5286	2.54475	3	2.54475	15.9839	18.5286	-0.481836	-Infinity	A6QP55	Sideroflexin-3 OS=Bos taurus OX=9913 GN=SFXN3 PE=2 SV=1
17.427	17.5712	15.5931	50.5913	16.8638	17.427	17.4961	1.10277	0.636685	0.065393	0.144184	NaN	15.5931	17.5712	1.97806	3	1.97806	15.5931	17.5712	-1.6988	-Infinity	Q5EAD2	D-3-phosphoglycerate dehydrogenase OS=Bos taurus OX=9913 GN=PHGDH PE=2 SV=3
17.4212	17.0299	15.5536	50.0047	16.6682	17.0299	17.0711	0.98491	0.568638	0.059089	0.391291	NaN	15.5536	17.4212	1.86756	3	1.86756	15.5536	17.4212	-1.4296	-Infinity	Q08DG4	F-box/LRR-repeat protein 8 OS=Bos taurus OX=9913 GN=FBXL8 PE=2 SV=1
17.4068	17.7203	16.5429	51.6701	17.2234	17.4068	17.3528	0.609779	0.352056	0.0354042	0.313511	NaN	16.5429	17.7203	1.17743	3	1.17743	16.5429	17.7203	-1.23138	Infinity	Q2KJG8	[3-methyl-2-oxobutanoate dehydrogenase [lipoamide]] kinase, mitochondrial OS=Bos taurus OX=9913 GN=BCKDK PE=2 SV=1
17.3864	18.0112	18.5709	53.9685	17.9895	18.0112	17.9941	0.592525	0.342094	0.0329372	0.559702	NaN	17.3864	18.5709	1.18445	3	1.18445	17.3864	18.5709	-0.164456	-Infinity	A6QLP7	Translocon-associated protein subunit alpha OS=Bos taurus OX=9913 GN=SSR1 PE=2 SV=1
17.2434	17.3083	14.9364	49.4882	16.4961	17.2434	17.2745	1.35107	0.78004	0.0819026	0.0649281	NaN	14.9364	17.3083	2.37191	3	2.37191	14.9364	17.3083	-1.72755	Infinity	Q56JU9	40S ribosomal protein S24 OS=Bos taurus OX=9913 GN=RPS24 PE=2 SV=2
17.1976	17.5925	17.8611	52.6512	17.5504	17.5925	17.5627	0.333711	0.192668	0.0190144	0.268618	NaN	17.1976	17.8611	0.663433	3	0.663433	17.1976	17.8611	-0.558234	Infinity	Q2YDJ4	Adenosine 5'-monophosphoramidase HINT3 OS=Bos taurus OX=9913 GN=HINT3 PE=2 SV=1
17.1554	18.3464	18.42	53.9217	17.9739	18.3464	18.3817	0.709808	0.409808	0.039491	0.073616	NaN	17.1554	18.42	1.26458	3	1.26458	17.1554	18.42	-1.71112	-Infinity	P02666	Beta-casein OS=Bos taurus OX=9913 GN=CSN2 PE=1 SV=2
17.0183	17.2219	14.4231	48.6632	16.2211	17.0183	17.1159	1.56045	0.900925	0.0961988	0.203608	NaN	14.4231	17.2219	2.79882	3	2.79882	14.4231	17.2219	-1.69894	NaN	Q3T0K1	Calumenin OS=Bos taurus OX=9913 GN=CALU PE=2 SV=1
16.52	17.4069	19.7878	53.7147	17.9049	17.4069	17.567	1.68988	0.975654	0.0943811	0.886953	NaN	16.52	19.7878	3.26785	3	3.26785	16.52	19.7878	1.21092	NaN	Q5XQN5	Keratin, type II cytoskeletal 5 OS=Bos taurus OX=9913 GN=KRT5 PE=1 SV=1
15.6468	19.0049	15.3733	50.0249	16.675	15.6468	15.5156	2.02238	1.16762	0.121282	0.273507	NaN	15.3733	19.0049	3.6316	3	3.6316	15.3733	19.0049	1.69648	Infinity	P34943	NADH dehydrogenase [ubiquinone] 1 alpha subcomplex subunit 9, mitochondrial OS=Bos taurus OX=9913 GN=NDUFA9 PE=1 SV=1
15.0215	20.3221	20.2732	55.6167	18.5389	20.2732	20.2966	3.04627	1.75876	0.164318	0.0489235	NaN	15.0215	20.3221	5.30058	3	5.30058	15.0215	20.3221	-1.73155	-Infinity	Q04467	Isocitrate dehydrogenase [NADP], mitochondrial OS=Bos taurus OX=9913 GN=IDH2 PE=1 SV=2
14.1106	14.3061	15.2331	43.6498	14.5499	14.3061	14.2177	0.59963	0.346197	0.0412119	0.195457	NaN	14.1106	15.2331	1.12243	3	1.12243	14.1106	15.2331	1.52732	-Infinity	P38409	Guanine nucleotide-binding protein subunit alpha-11 OS=Bos taurus OX=9913 GN=GNA11 PE=2 SV=2
16.387	19.1844	19.3929	54.9644	18.3215	19.1844	19.2844	1.67852	0.969097	0.0916152	0.208477	NaN	16.387	19.3929	3.00592	3	3.00592	16.387	19.3929	-1.70204	-Infinity	Q02827	NADH dehydrogenase [ubiquinone] 1 subunit C2 OS=Bos taurus OX=9913 GN=NDUFC2 PE=1 SV=1
15.3515	18.3903	20.8417	54.5835	18.1945	18.3903	18.2413	2.75033	1.5879	0.151163	2.45136	NaN	15.3515	20.8417	5.49019	3	5.49019	15.3515	20.8417	-0.318781	-Infinity	Q00361	ATP synthase subunit e, mitochondrial OS=Bos taurus OX=9913 GN=ATP5ME PE=1 SV=2
15.2534	17.2349	18.1281	50.6164	16.8721	17.2349	17.0576	1.4713	0.849454	0.0872029	0.893169	NaN	15.2534	18.1281	2.87472	3	2.87472	15.2534	18.1281	-1.04215	-Infinity	Q08DS7	AP-1 complex subunit beta-1 OS=Bos taurus OX=9913 GN=AP2B1 PE=2 SV=1
15.7236	18.757	17.6368	52.1173	17.3724	17.6368	17.4664	1.53385	0.885568	0.0882921	1.12021	NaN	15.7236	18.757	3.03335	3	3.03335	15.7236	18.757	-0.752403	-Infinity	P46411	Excitatory amino acid transporter 1 OS=Bos taurus OX=9913 GN=SLC1A3 PE=2 SV=1
16.7869	19.6703	18.823	55.2802	18.4267	18.823	18.6546	1.48198	0.855619	0.0804253	0.84724	NaN	16.7869	19.6703	2.88338	3	2.88338	16.7869	19.6703	-1.1173	-Infinity	Q3ZCJ7	Tubulin alpha-1C chain OS=Bos taurus OX=9913 GN=TUBA1C PE=1 SV=1
14.6989	18.3172	18.3896	51.4057	17.1352	18.3172	18.3519	2.11026	1.21836	0.123153	0.0723743	NaN	14.6989	18.3896	3.69073	3	3.69073	14.6989	18.3896	-1.72976	-Infinity	P42026	NADH dehydrogenase [ubiquinone] iron-sulfur protein 7, mitochondrial OS=Bos taurus OX=9913 GN=NDUFS7 PE=1 SV=1
15.7295	18.2612	18.4593	52.45	17.4833	18.2612	18.3562	1.52208	0.878771	0.0870586	0.198103	NaN	15.7295	18.4593	2.72978	3	2.72978	15.7295	18.4593	-1.6991	NaN	Q3T169	40S ribosomal protein S3 OS=Bos taurus OX=9913 GN=RPS3 PE=2 SV=1
15.7253	18.7878	18.7224	53.2356	17.7452	18.7224	18.7538	1.74956	1.01011	0.0985933	0.0653915	NaN	15.7253	18.7878	3.06249	3	3.06249	15.7253	18.7878	-1.72933	-Infinity	Q56JZ1	60S ribosomal protein L13 OS=Bos taurus OX=9913 GN=RPL13 PE=2 SV=3
16.2091	17.5956	18.9377	52.7424	17.5808	17.5956	17.5837	1.36433	0.787696	0.0776033	1.34202	NaN	16.2091	18.9377	2.72854	3	2.72854	16.2091	18.9377	-0.0489218	NaN	P05126	Protein kinase C beta type OS=Bos taurus OX=9913 GN=PRKCB PE=2 SV=4
